# Supplementary material for: AIDS-related mortality in Pará Province, Brazilian Amazon region: Spatial and temporal analysis
Source: PLoS One. 2023 Jan 20;18(1):e0279483. doi: 10.1371/journal.pone.0279483 (PMC9858710; doi:10.1371/journal.pone.0279483)
Supplement: S1 Database — (XLSX) [file pone.0279483.s001.xlsx]

## Sheet: BD 2007 A 2018
Place of birth	date ranges of death	Age group	SEX	Race/color	Marital status	Schooling	City of residence	Basic Cause of Death Certificate
Pará	2007 - 2010	40 a 44	male	brown	widowed	High School	Santa Bárbara do Pará	B222
Pará	2007 - 2010	35 a 39	male	White	never married	Undergraduate degree	Santarém Novo	B227
Pará	2007 - 2010	35 a 39	male	brown	never married	High School	Faro	B221
Maranhão	2007 - 2010	45 a 49	male	brown	Married	Middle School	Trairão	B207
Pará	2007 - 2010	35 a 39	male	brown	never married	elementary school	São Caetano de Odivelas	B24
Pará	2007 - 2010	25 a 29	female	brown	divorced	High School	São João de Pirabas	B227
Maranhão	2007 - 2010	45 a 49	male	brown	never married	Middle School	Nova Ipixuna	B238
Maranhão	2007 - 2010	40 a 44	male	White	never married	incomplete undergraduate degree	Cachoeira do Piriá	B24
Pará	2007 - 2010	25 a 29	female	brown	never married	Not Declared	Ponta de Pedras	B207
Pará	2007 - 2010	50 a 54	male	brown	widowed	Middle School	Prainha	B201
Pará	2007 - 2010	25 a 29	male	White	never married	Not Declared	Curuçá	B200
Not Declared	2007 - 2010	50 a 54	male	brown	never married	Middle School	Terra Santa	B227
Bahia	2007 - 2010	25 a 29	male	Black	never married	High School	Nova Ipixuna	B24
Pará	2007 - 2010	40 a 44	female	White	Married	Middle School	Aurora do Pará	B201
Pará	2007 - 2010	45 a 49	male	brown	widowed	Middle School	Augusto Corrêa	B203
Goiás	2007 - 2010	30 a 34	female	brown	Married	incomplete undergraduate degree	Canaã dos Carajás	B208
Tocantis	2007 - 2010	30 a 34	male	brown	never married	High School	Redenção	B24
Not Declared	2007 - 2010	40 a 44	male	brown	never married	Not Declared	Jacareacanga	B24
Pará	2007 - 2010	35 a 39	male	brown	never married	elementary school	Ourilândia do Norte	B209
Pará	2007 - 2010	30 a 34	male	White	never married	Middle School	São Francisco do Pará	B209
Goiás	2007 - 2010	≥60	male	brown	Married	Not Declared	Rio Maria	B227
Not Declared	2007 - 2010	45 a 49	male	brown	stable union	incomplete undergraduate degree	Óbidos	B203
Maranhão	2007 - 2010	≥60	male	brown	never married	elementary school	Nova Ipixuna	B230
Not Declared	2007 - 2010	40 a 44	female	brown	never married	Middle School	Primavera	B227
Pará	2007 - 2010	25 a 29	male	White	never married	Not Declared	São Caetano de Odivelas	B24
Not Declared	2007 - 2010	40 a 44	male	brown	never married	Not Declared	Jacareacanga	B24
Pará	2007 - 2010	30 a 34	male	brown	never married	elementary school	Curuçá	B24
Pará	2007 - 2010	30 a 34	female	indigenous	widowed	incomplete undergraduate degree	São João de Pirabas	B238
Pará	2007 - 2010	35 a 39	female	White	never married	High School	Dom Eliseu	B227
Ceará	2007 - 2010	55 a 59	female	brown	Married	elementary school	Marabá	B201
Pará	2007 - 2010	25 a 29	male	brown	never married	elementary school	Breu Branco	B238
Not Declared	2007 - 2010	40 a 44	male	White	never married	incomplete undergraduate degree	Santa Maria das Barreiras	B227
Pará	2007 - 2010	30 a 34	male	brown	never married	elementary school	Muaná	B227
Maranhão	2007 - 2010	35 a 39	male	brown	Not Declared	elementary school	Redenção	B227
Not Declared	2007 - 2010	25 a 29	female	brown	Married	High School	Juruti	B227
Not Declared	2007 - 2010	30 a 34	female	brown	never married	Middle School	Goianésia do Pará	B227
Piauí	2007 - 2010	25 a 29	female	brown	Not Declared	Not Declared	São Félix do Xingu	B227
Pará	2007 - 2010	55 a 59	male	brown	never married	Middle School	Irituia	B227
Pará	2007 - 2010	20 a 24	female	brown	never married	High School	São Francisco do Pará	B24
Pernambuco	2007 - 2010	45 a 49	male	brown	never married	High School	Novo Progresso	B208
Pará	2007 - 2010	30 a 34	male	brown	never married	High School	Augusto Corrêa	B238
Santa Catarina	2007 - 2010	55 a 59	male	White	Married	High School	Marabá	B207
Maranhão	2007 - 2010	45 a 49	male	Black	never married	Middle School	Itupiranga	B24
Not Declared	2007 - 2010	25 a 29	male	Black	never married	High School	Barcarena	B227
Not Declared	2007 - 2010	15 a 19	male	brown	never married	High School	Goianésia do Pará	B227
Tocantis	2007 - 2010	35 a 39	female	brown	never married	High School	Redenção	B227
Pará	2007 - 2010	15 a 19	male	brown	never married	incomplete undergraduate degree	Óbidos	B238
Pará	2007 - 2010	25 a 29	male	brown	never married	High School	Maracanã	B200
Not Declared	2007 - 2010	30 a 34	male	Black	stable union	High School	Santana do Araguaia	B238
Not Declared	2007 - 2010	30 a 34	female	brown	never married	High School	São João de Pirabas	B200
Maranhão	2007 - 2010	25 a 29	male	brown	never married	Middle School	Canaã dos Carajás	B238
Pará	2007 - 2010	30 a 34	male	brown	never married	High School	Santa Maria das Barreiras	B201
Not Declared	2007 - 2010	25 a 29	male	White	Not Declared	Not Declared	São Félix do Xingu	B238
Pará	2007 - 2010	40 a 44	male	brown	never married	High School	Marapanim	B208
Paraná	2007 - 2010	35 a 39	female	White	Married	elementary school	Medicilândia	B207
Goiás	2007 - 2010	40 a 44	female	brown	never married	incomplete undergraduate degree	Canaã dos Carajás	B232
Goiás	2007 - 2010	35 a 39	male	brown	never married	elementary school	Rondon do Pará	B238
Pará	2007 - 2010	20 a 24	female	White	never married	High School	Redenção	B207
Not Declared	2007 - 2010	≥60	male	brown	Not Declared	Not Declared	Santana do Araguaia	B238
Not Declared	2007 - 2010	35 a 39	female	Black	never married	elementary school	Curionópolis	B232
Pará	2007 - 2010	45 a 49	male	brown	never married	High School	Maracanã	B24
Pará	2007 - 2010	40 a 44	male	brown	never married	Not Declared	Marapanim	B24
Pará	2007 - 2010	40 a 44	male	brown	never married	High School	Curuçá	B209
Pará	2007 - 2010	30 a 34	female	White	never married	Middle School	Augusto Corrêa	B207
Pará	2007 - 2010	35 a 39	male	brown	never married	Not Declared	Redenção	B238
Not Declared	2007 - 2010	≥60	female	brown	widowed	Not Declared	Barcarena	B201
Pará	2007 - 2010	40 a 44	male	brown	never married	Middle School	Salvaterra	B238
Not Declared	2007 - 2010	30 a 34	female	brown	never married	High School	Tucumã	B238
Pará	2007 - 2010	25 a 29	male	brown	never married	elementary school	São Domingos do Capim	B200
Pará	2007 - 2010	40 a 44	male	Black	never married	elementary school	Santa Maria das Barreiras	B227
Goiás	2007 - 2010	40 a 44	male	White	never married	High School	Tucumã	B238
Goiás	2007 - 2010	≥60	male	brown	Married	elementary school	Canaã dos Carajás	B200
Not Declared	2007 - 2010	25 a 29	female	brown	never married	Not Declared	Óbidos	B24
Not Declared	2007 - 2010	40 a 44	male	brown	never married	Not Declared	Ourilândia do Norte	B201
Maranhão	2007 - 2010	40 a 44	male	brown	Married	Not Declared	Marabá	B238
Not Declared	2007 - 2010	45 a 49	male	brown	Married	incomplete undergraduate degree	Curuçá	B24
Maranhão	2007 - 2010	40 a 44	female	White	never married	High School	Piçarra	B208
Pará	2007 - 2010	30 a 34	male	brown	never married	High School	Curuçá	B24
Maranhão	2007 - 2010	25 a 29	female	brown	Not Declared	Not Declared	Dom Eliseu	B24
Maranhão	2007 - 2010	30 a 34	male	brown	never married	elementary school	Itupiranga	B238
Not Declared	2007 - 2010	30 a 34	male	brown	never married	Not Declared	Marituba	B227
Bahia	2007 - 2010	45 a 49	female	brown	widowed	incomplete undergraduate degree	São Félix do Xingu	B201
Pará	2007 - 2010	35 a 39	male	brown	never married	Not Declared	Marituba	B24
Paraná	2007 - 2010	35 a 39	female	brown	Married	High School	Redenção	B24
Not Declared	2007 - 2010	30 a 34	male	brown	never married	elementary school	Curionópolis	B230
Maranhão	2007 - 2010	45 a 49	male	brown	never married	elementary school	Redenção	B208
Not Declared	2007 - 2010	30 a 34	male	brown	never married	incomplete undergraduate degree	Óbidos	B207
Maranhão	2007 - 2010	50 a 54	male	Black	Not Declared	Not Declared	Novo Progresso	B227
Not Declared	2007 - 2010	30 a 34	female	brown	never married	incomplete undergraduate degree	Óbidos	B201
Minas Gerais	2007 - 2010	45 a 49	female	brown	never married	High School	Eldorado do Carajás	B201
Pará	2007 - 2010	5 a 9	female	brown	never married	Middle School	Moju	B227
Pará	2007 - 2010	25 a 29	male	brown	never married	High School	Benevides	B208
Maranhão	2007 - 2010	45 a 49	male	brown	never married	Middle School	Cumaru do Norte	B24
Bahia	2007 - 2010	50 a 54	male	brown	Married	incomplete undergraduate degree	Jacundá	B209
Pará	2007 - 2010	30 a 34	female	brown	never married	elementary school	Moju	B227
Pernambuco	2007 - 2010	35 a 39	male	Black	never married	Middle School	Redenção	B201
Espírito Santo	2007 - 2010	35 a 39	male	brown	never married	High School	Rondon do Pará	B209
Not Declared	2007 - 2010	45 a 49	male	brown	Married	Middle School	Tomé-Açu	B238
Not Declared	2007 - 2010	50 a 54	male	brown	Not Declared	Not Declared	Novo Progresso	B230
Pará	2007 - 2010	35 a 39	female	brown	divorced	incomplete undergraduate degree	Rondon do Pará	B207
Not Declared	2007 - 2010	30 a 34	female	brown	Not Declared	Middle School	Benevides	B208
Not Declared	2007 - 2010	40 a 44	male	brown	never married	Middle School	Tucumã	B209
Not Declared	2007 - 2010	30 a 34	male	brown	never married	elementary school	Tailândia	B227
Not Declared	2007 - 2010	50 a 54	male	White	Not Declared	Not Declared	Marituba	B207
Not Declared	2007 - 2010	40 a 44	female	White	never married	High School	Eldorado do Carajás	B208
Pará	2007 - 2010	55 a 59	male	brown	Not Declared	High School	Benevides	B24
Pará	2007 - 2010	20 a 24	female	Black	never married	elementary school	São Félix do Xingu	B227
Pará	2007 - 2010	35 a 39	male	Black	Married	Not Declared	Marituba	B207
Maranhão	2007 - 2010	25 a 29	male	brown	never married	Not Declared	Rondon do Pará	B238
Pará	2007 - 2010	30 a 34	female	White	Married	Middle School	Itaituba	B232
Pará	2007 - 2010	30 a 34	female	White	never married	High School	Viseu	B208
Not Declared	2007 - 2010	35 a 39	female	brown	never married	elementary school	Santana do Araguaia	B207
Pará	2007 - 2010	55 a 59	male	Black	never married	Middle School	Alenquer	B227
Ceará	2007 - 2010	40 a 44	male	brown	never married	Middle School	Tucumã	B208
Pará	2007 - 2010	25 a 29	female	brown	never married	Middle School	Moju	B24
Pará	2007 - 2010	50 a 54	male	brown	never married	elementary school	Parauapebas	B227
Pernambuco	2007 - 2010	50 a 54	male	brown	Married	elementary school	Conceição do Araguaia	B227
Paraná	2007 - 2010	<5	female	brown	Not Declared	Not Declared	Novo Progresso	B207
Pará	2007 - 2010	20 a 24	female	Black	never married	Middle School	Rondon do Pará	B24
Pará	2007 - 2010	<5	female	brown	Not Declared	Not Declared	Vigia	B208
Tocantis	2007 - 2010	35 a 39	male	White	never married	Not Declared	Redenção	B201
Pará	2007 - 2010	45 a 49	female	brown	never married	High School	Oriximiná	B238
Goiás	2007 - 2010	30 a 34	male	brown	never married	High School	Rondon do Pará	B24
Piauí	2007 - 2010	≥60	female	White	Married	Middle School	Parauapebas	B24
Pará	2007 - 2010	25 a 29	female	Black	Not Declared	Not Declared	Parauapebas	B201
Maranhão	2007 - 2010	35 a 39	female	brown	Married	incomplete undergraduate degree	Parauapebas	B227
Pará	2007 - 2010	25 a 29	female	brown	Married	High School	Itupiranga	B238
Not Declared	2007 - 2010	35 a 39	female	White	Not Declared	Not Declared	Eldorado do Carajás	B24
Pará	2007 - 2010	35 a 39	female	brown	widowed	incomplete undergraduate degree	São Miguel do Guamá	B208
Pará	2007 - 2010	35 a 39	male	brown	never married	incomplete undergraduate degree	Salinópolis	B201
Goiás	2007 - 2010	35 a 39	female	White	Married	elementary school	São Félix do Xingu	B227
Pará	2007 - 2010	25 a 29	male	brown	never married	Middle School	Itaituba	B201
Ceará	2007 - 2010	45 a 49	male	brown	never married	High School	Tucumã	B207
Maranhão	2007 - 2010	50 a 54	male	brown	never married	Not Declared	Vigia	B24
Not Declared	2007 - 2010	30 a 34	male	brown	never married	Middle School	Barcarena	B201
Not Declared	2007 - 2010	30 a 34	male	brown	never married	Undergraduate degree	Capanema	B238
Not Declared	2007 - 2010	<5	female	brown	Not Declared	Not Declared	Bragança	B24
Maranhão	2007 - 2010	45 a 49	male	brown	never married	Undergraduate degree	Parauapebas	B238
Maranhão	2007 - 2010	35 a 39	male	brown	never married	High School	Parauapebas	B227
Pará	2007 - 2010	20 a 24	female	Black	never married	High School	Rondon do Pará	B227
Not Declared	2007 - 2010	15 a 19	female	brown	never married	Middle School	Marituba	B24
Maranhão	2007 - 2010	25 a 29	male	brown	never married	elementary school	Itupiranga	B24
Pará	2007 - 2010	30 a 34	male	Black	never married	incomplete undergraduate degree	Itupiranga	B24
Tocantis	2007 - 2010	30 a 34	male	brown	never married	High School	Novo Repartimento	B24
Maranhão	2007 - 2010	35 a 39	male	brown	never married	High School	Goianésia do Pará	B201
Maranhão	2007 - 2010	50 a 54	female	Black	Married	Middle School	Parauapebas	B208
Pará	2007 - 2010	35 a 39	male	brown	never married	incomplete undergraduate degree	Monte Alegre	B207
Pará	2007 - 2010	20 a 24	female	brown	never married	High School	Rondon do Pará	B207
Not Declared	2007 - 2010	45 a 49	male	brown	Not Declared	Not Declared	Paragominas	B208
Not Declared	2007 - 2010	≥60	male	White	never married	elementary school	Barcarena	B200
Not Declared	2007 - 2010	50 a 54	female	Black	widowed	elementary school	São Félix do Xingu	B207
Maranhão	2007 - 2010	50 a 54	male	White	never married	Middle School	Pacajá	B227
Bahia	2007 - 2010	≥60	male	brown	Married	Middle School	Jacundá	B208
Pará	2007 - 2010	35 a 39	female	brown	never married	incomplete undergraduate degree	Marapanim	B238
Maranhão	2007 - 2010	55 a 59	male	Black	never married	elementary school	Conceição do Araguaia	B207
Tocantis	2007 - 2010	30 a 34	male	brown	never married	High School	Itupiranga	B208
Pará	2007 - 2010	25 a 29	male	brown	Married	Not Declared	Rondon do Pará	B200
Not Declared	2007 - 2010	35 a 39	female	White	Married	High School	Altamira	B201
Not Declared	2007 - 2010	40 a 44	female	brown	Married	Not Declared	Barcarena	B24
Pará	2007 - 2010	25 a 29	female	brown	widowed	Not Declared	Altamira	B200
Pará	2007 - 2010	10 a 14	female	White	never married	incomplete undergraduate degree	Redenção	B227
Minas Gerais	2007 - 2010	35 a 39	female	White	never married	High School	Jacundá	B238
Maranhão	2007 - 2010	35 a 39	male	brown	never married	Not Declared	Itaituba	B227
Pará	2007 - 2010	25 a 29	female	Black	never married	High School	Tucuruí	B208
Pará	2007 - 2010	35 a 39	male	brown	never married	Undergraduate degree	Tomé-Açu	B24
Pará	2007 - 2010	45 a 49	female	White	Married	incomplete undergraduate degree	Marabá	B24
Acre	2007 - 2010	50 a 54	male	brown	Married	High School	Marabá	B208
Not Declared	2007 - 2010	<5	female	White	Not Declared	Not Declared	Marituba	B207
Pará	2007 - 2010	25 a 29	female	brown	Married	Not Declared	Tracuateua	B227
Pará	2007 - 2010	35 a 39	male	brown	Married	incomplete undergraduate degree	Tucuruí	B206
Maranhão	2007 - 2010	≥60	male	brown	never married	Middle School	Itaituba	B201
Maranhão	2007 - 2010	30 a 34	female	White	never married	High School	Parauapebas	B208
Not Declared	2007 - 2010	25 a 29	female	brown	never married	High School	Barcarena	B208
Not Declared	2007 - 2010	25 a 29	female	brown	Not Declared	Middle School	Abaetetuba	B227
Maranhão	2007 - 2010	15 a 19	female	White	never married	High School	Rondon do Pará	B200
Paraná	2007 - 2010	35 a 39	male	Black	never married	Middle School	Altamira	B24
Espírito Santo	2007 - 2010	40 a 44	male	brown	Married	Middle School	Rondon do Pará	B208
Not Declared	2007 - 2010	25 a 29	male	brown	never married	Not Declared	Barcarena	B24
Pará	2007 - 2010	5 a 9	male	Black	Not Declared	Middle School	Marituba	B238
Pará	2007 - 2010	20 a 24	female	brown	never married	Middle School	Tucuruí	B200
Pará	2007 - 2010	30 a 34	female	brown	never married	incomplete undergraduate degree	Itaituba	B200
Not Declared	2007 - 2010	45 a 49	female	brown	never married	Middle School	Cametá	B227
Maranhão	2007 - 2010	35 a 39	male	brown	Married	incomplete undergraduate degree	Parauapebas	B238
Pará	2007 - 2010	15 a 19	female	brown	stable union	elementary school	Rondon do Pará	B24
Maranhão	2007 - 2010	≥60	female	brown	never married	Not Declared	Parauapebas	B227
Pará	2007 - 2010	15 a 19	female	brown	never married	High School	Bragança	B207
Not Declared	2007 - 2010	35 a 39	female	brown	Married	elementary school	Abaetetuba	B238
Not Declared	2007 - 2010	45 a 49	male	White	never married	High School	Barcarena	B208
Pará	2007 - 2010	35 a 39	female	brown	never married	Middle School	Bragança	B227
Distrito Federal	2007 - 2010	35 a 39	female	brown	Married	High School	Parauapebas	B207
Not Declared	2007 - 2010	45 a 49	female	brown	never married	Not Declared	Abaetetuba	B207
Maranhão	2007 - 2010	50 a 54	male	White	never married	Not Declared	Altamira	B230
Pará	2007 - 2010	25 a 29	female	brown	never married	High School	Tailândia	B24
Not Declared	2007 - 2010	25 a 29	male	White	never married	High School	Abaetetuba	B24
Pará	2007 - 2010	25 a 29	male	brown	never married	Middle School	Tailândia	B208
Maranhão	2007 - 2010	30 a 34	male	brown	Married	Not Declared	Breu Branco	B206
Pará	2007 - 2010	20 a 24	female	brown	never married	Middle School	Eldorado do Carajás	B227
Not Declared	2007 - 2010	40 a 44	male	brown	never married	elementary school	Itaituba	B238
Not Declared	2007 - 2010	30 a 34	female	brown	never married	incomplete undergraduate degree	Abaetetuba	B219
Pará	2007 - 2010	30 a 34	female	brown	Married	incomplete undergraduate degree	Paragominas	B227
Maranhão	2007 - 2010	50 a 54	female	brown	never married	High School	Parauapebas	B227
Not Declared	2007 - 2010	35 a 39	male	White	Married	High School	Breves	B207
Pará	2007 - 2010	<5	female	brown	Not Declared	Not Declared	Curionópolis	B207
Pará	2007 - 2010	<5	female	brown	Not Declared	Not Declared	Curionópolis	B227
Not Declared	2007 - 2010	55 a 59	male	White	Married	Middle School	Abaetetuba	B24
Piauí	2007 - 2010	50 a 54	male	brown	never married	elementary school	Tailândia	B24
Not Declared	2007 - 2010	45 a 49	male	brown	Married	incomplete undergraduate degree	Capanema	B227
Maranhão	2007 - 2010	55 a 59	male	brown	never married	Middle School	Santa Maria das Barreiras	B201
Pará	2007 - 2010	<5	male	brown	Not Declared	Not Declared	Pacajá	B207
Maranhão	2007 - 2010	40 a 44	male	Black	Married	Middle School	Goianésia do Pará	B227
Pará	2007 - 2010	<5	female	White	Not Declared	Not Declared	Parauapebas	B24
Maranhão	2007 - 2010	≥60	male	brown	Married	Middle School	Paragominas	B201
Goiás	2007 - 2010	<5	female	brown	Not Declared	Not Declared	Floresta do Araguaia	B208
Not Declared	2007 - 2010	20 a 24	male	brown	never married	Not Declared	Marituba	B238
Not Declared	2007 - 2010	50 a 54	male	brown	Married	Not Declared	Abaetetuba	B238
Maranhão	2007 - 2010	50 a 54	male	brown	widowed	Middle School	Ourilândia do Norte	B207
Pará	2007 - 2010	5 a 9	male	brown	never married	Not Declared	Marituba	B208
Pará	2007 - 2010	40 a 44	male	White	Married	Undergraduate degree	Ananindeua	B207
Pará	2007 - 2010	25 a 29	female	brown	never married	High School	Pacajá	B232
Maranhão	2007 - 2010	40 a 44	male	brown	Married	Undergraduate degree	Marabá	B201
Maranhão	2007 - 2010	35 a 39	female	brown	never married	Middle School	Bom Jesus do Tocantins	B207
Maranhão	2007 - 2010	35 a 39	male	brown	Not Declared	Middle School	Altamira	B24
Maranhão	2007 - 2010	35 a 39	female	brown	Married	High School	Parauapebas	B24
Maranhão	2007 - 2010	30 a 34	male	brown	never married	incomplete undergraduate degree	Jacundá	B24
Pará	2007 - 2010	35 a 39	male	White	never married	High School	Redenção	B227
Not Declared	2007 - 2010	5 a 9	female	brown	never married	elementary school	Bagre	B207
Maranhão	2007 - 2010	45 a 49	male	brown	Married	Middle School	Novo Repartimento	B227
Maranhão	2007 - 2010	≥60	male	White	Married	incomplete undergraduate degree	Parauapebas	B201
Maranhão	2007 - 2010	45 a 49	male	brown	Married	elementary school	Parauapebas	B232
Not Declared	2007 - 2010	20 a 24	female	brown	stable union	Middle School	Santarém	B24
Paraná	2007 - 2010	35 a 39	female	brown	never married	Middle School	Itaituba	B238
Pará	2007 - 2010	30 a 34	female	brown	never married	incomplete undergraduate degree	Tucuruí	B220
Pará	2007 - 2010	30 a 34	female	brown	Not Declared	Not Declared	Paragominas	B203
Pará	2007 - 2010	25 a 29	female	yellow	never married	incomplete undergraduate degree	Itaituba	B238
Pará	2007 - 2010	25 a 29	male	brown	never married	Undergraduate degree	Parauapebas	B227
Not Declared	2007 - 2010	55 a 59	female	White	divorced	Not Declared	Bragança	B227
Not Declared	2007 - 2010	40 a 44	male	brown	never married	Not Declared	Bragança	B207
Maranhão	2007 - 2010	50 a 54	male	White	Married	High School	Parauapebas	B207
Bahia	2007 - 2010	45 a 49	female	brown	never married	High School	Cumaru do Norte	B207
Rio de Janeiro	2007 - 2010	30 a 34	male	White	never married	Middle School	Marabá	B227
Not Declared	2007 - 2010	25 a 29	female	Black	never married	Not Declared	Bragança	B227
Not Declared	2007 - 2010	35 a 39	male	brown	never married	Not Declared	Viseu	B207
Pará	2007 - 2010	30 a 34	male	brown	never married	elementary school	Abaetetuba	B207
Not Declared	2007 - 2010	≥60	male	brown	widowed	Not Declared	Paragominas	B200
Ceará	2007 - 2010	≥60	male	brown	Married	elementary school	Parauapebas	B207
Pará	2007 - 2010	30 a 34	female	brown	never married	High School	Ourilândia do Norte	B220
Pará	2007 - 2010	20 a 24	male	brown	never married	High School	Parauapebas	B24
Goiás	2007 - 2010	55 a 59	male	brown	never married	incomplete undergraduate degree	Paragominas	B24
Not Declared	2007 - 2010	30 a 34	male	brown	never married	High School	Ananindeua	B227
Not Declared	2007 - 2010	30 a 34	male	brown	Not Declared	Not Declared	Paragominas	B201
Pará	2007 - 2010	25 a 29	male	brown	never married	incomplete undergraduate degree	Marabá	B227
Pará	2007 - 2010	30 a 34	female	brown	never married	Not Declared	Paragominas	B24
Not Declared	2007 - 2010	35 a 39	male	brown	divorced	Not Declared	Augusto Corrêa	B208
Not Declared	2007 - 2010	30 a 34	male	Black	Not Declared	Not Declared	Bragança	B209
Pará	2007 - 2010	25 a 29	male	White	never married	Undergraduate degree	Marabá	B207
Not Declared	2007 - 2010	≥60	male	brown	Not Declared	Not Declared	Novo Repartimento	B208
Pará	2007 - 2010	25 a 29	female	White	never married	Not Declared	Altamira	B201
Not Declared	2007 - 2010	35 a 39	female	Black	never married	Not Declared	Altamira	B227
Maranhão	2007 - 2010	25 a 29	male	brown	never married	High School	Parauapebas	B207
Not Declared	2007 - 2010	55 a 59	female	brown	never married	Not Declared	Augusto Corrêa	B201
Pará	2007 - 2010	40 a 44	male	brown	Not Declared	Not Declared	Marituba	B208
Pará	2007 - 2010	35 a 39	male	White	never married	High School	Tucuruí	B201
Pará	2007 - 2010	35 a 39	male	Black	never married	Middle School	Santana do Araguaia	B24
Maranhão	2007 - 2010	45 a 49	male	brown	never married	elementary school	Redenção	B208
Maranhão	2007 - 2010	30 a 34	female	brown	never married	Middle School	Novo Repartimento	B227
Not Declared	2007 - 2010	35 a 39	female	brown	never married	incomplete undergraduate degree	Altamira	B227
Pará	2007 - 2010	35 a 39	male	White	never married	High School	Pacajá	B208
Maranhão	2007 - 2010	40 a 44	male	brown	never married	Middle School	Itaituba	B24
Pará	2007 - 2010	20 a 24	male	brown	never married	High School	Redenção	B208
Not Declared	2007 - 2010	55 a 59	female	White	Married	incomplete undergraduate degree	Marituba	B222
Pará	2007 - 2010	20 a 24	female	brown	never married	High School	Ananindeua	B238
Not Declared	2007 - 2010	40 a 44	male	brown	Married	Not Declared	Bragança	B227
Pará	2007 - 2010	25 a 29	female	brown	never married	Middle School	Itaituba	B201
Maranhão	2007 - 2010	35 a 39	male	brown	never married	High School	Itaituba	B200
Maranhão	2007 - 2010	40 a 44	male	brown	never married	elementary school	Itaituba	B208
Pará	2007 - 2010	40 a 44	female	brown	never married	Middle School	Rio Maria	B208
Piauí	2007 - 2010	50 a 54	male	brown	never married	elementary school	São Domingos do Araguaia	B201
Pará	2007 - 2010	35 a 39	male	brown	never married	Middle School	Marabá	B200
Maranhão	2007 - 2010	45 a 49	male	brown	never married	Middle School	Marabá	B238
Pará	2007 - 2010	30 a 34	female	Black	never married	High School	Dom Eliseu	B207
Maranhão	2007 - 2010	35 a 39	female	brown	never married	Middle School	Itaituba	B222
Pará	2007 - 2010	55 a 59	female	brown	Married	Middle School	Redenção	B227
Not Declared	2007 - 2010	35 a 39	female	brown	never married	High School	Ananindeua	B24
Goiás	2007 - 2010	30 a 34	male	White	never married	Undergraduate degree	Santana do Araguaia	B208
Pará	2007 - 2010	50 a 54	female	White	Married	Undergraduate degree	Marabá	B208
Piauí	2007 - 2010	40 a 44	male	brown	never married	Middle School	Itaituba	B227
Pará	2007 - 2010	35 a 39	female	White	never married	High School	Castanhal	B238
Paraná	2007 - 2010	55 a 59	male	White	divorced	High School	Tucuruí	B205
Not Declared	2007 - 2010	15 a 19	male	brown	never married	Not Declared	Anapu	B227
Maranhão	2007 - 2010	40 a 44	male	Black	never married	elementary school	Dom Eliseu	B207
Maranhão	2007 - 2010	50 a 54	male	brown	Married	Middle School	Redenção	B24
Pará	2007 - 2010	35 a 39	female	brown	never married	Middle School	Itaituba	B207
Maranhão	2007 - 2010	20 a 24	male	brown	never married	High School	Parauapebas	B208
Maranhão	2007 - 2010	40 a 44	female	brown	never married	Not Declared	Itaituba	B24
Mato Grosso	2007 - 2010	35 a 39	female	brown	never married	High School	Redenção	B24
Rio Grande do Sul	2007 - 2010	40 a 44	female	White	divorced	Middle School	Medicilândia	B207
Tocantis	2007 - 2010	45 a 49	male	White	never married	High School	Redenção	B208
Minas Gerais	2007 - 2010	45 a 49	male	brown	never married	incomplete undergraduate degree	Redenção	B206
Pará	2007 - 2010	20 a 24	female	brown	never married	Middle School	Marabá	B227
Maranhão	2007 - 2010	35 a 39	male	brown	never married	High School	Itaituba	B227
Not Declared	2007 - 2010	35 a 39	female	brown	Married	High School	Augusto Corrêa	B201
Piauí	2007 - 2010	55 a 59	female	brown	widowed	High School	Itaituba	B208
Not Declared	2007 - 2010	30 a 34	male	White	never married	Middle School	Castanhal	B24
Pará	2007 - 2010	25 a 29	male	brown	never married	High School	Itaituba	B207
Pará	2007 - 2010	30 a 34	female	brown	never married	Middle School	Goianésia do Pará	B227
Pará	2007 - 2010	45 a 49	male	brown	Married	High School	Castanhal	B238
Maranhão	2007 - 2010	45 a 49	male	White	Married	incomplete undergraduate degree	Tucuruí	B205
Maranhão	2007 - 2010	40 a 44	male	brown	Married	Middle School	Itaituba	B222
Pará	2007 - 2010	30 a 34	male	brown	never married	High School	Tucuruí	B207
Maranhão	2007 - 2010	30 a 34	male	brown	never married	High School	Goianésia do Pará	B227
Pará	2007 - 2010	25 a 29	female	brown	never married	Middle School	Conceição do Araguaia	B207
Tocantis	2007 - 2010	30 a 34	male	brown	never married	Not Declared	Piçarra	B24
Pará	2007 - 2010	35 a 39	male	brown	never married	Middle School	Santarém	B227
Tocantis	2007 - 2010	45 a 49	female	Black	Married	elementary school	Santana do Araguaia	B24
Minas Gerais	2007 - 2010	≥60	male	brown	never married	Middle School	Redenção	B227
Pernambuco	2007 - 2010	≥60	female	brown	never married	High School	Redenção	B232
Pará	2007 - 2010	20 a 24	male	Black	never married	Middle School	Marabá	B227
Pará	2007 - 2010	<5	female	brown	Not Declared	Not Declared	Óbidos	B227
Maranhão	2007 - 2010	50 a 54	male	brown	never married	incomplete undergraduate degree	Redenção	B24
Pará	2007 - 2010	35 a 39	male	brown	never married	Undergraduate degree	Santarém	B207
Not Declared	2007 - 2010	20 a 24	male	brown	never married	incomplete undergraduate degree	Santarém	B227
Not Declared	2007 - 2010	30 a 34	male	White	never married	Middle School	Santarém	B207
Pará	2007 - 2010	10 a 14	female	brown	never married	Middle School	Santarém	B208
Pará	2007 - 2010	30 a 34	female	brown	never married	elementary school	Breu Branco	B201
Not Declared	2007 - 2010	45 a 49	female	brown	Married	elementary school	Viseu	B238
Not Declared	2007 - 2010	25 a 29	female	brown	Married	High School	Bragança	B227
Maranhão	2007 - 2010	40 a 44	female	brown	Not Declared	Middle School	Novo Repartimento	B227
Pará	2007 - 2010	40 a 44	female	brown	never married	Undergraduate degree	Tucuruí	B209
Pará	2007 - 2010	50 a 54	female	brown	Married	elementary school	Goianésia do Pará	B208
Not Declared	2007 - 2010	30 a 34	female	brown	never married	Middle School	Castanhal	B238
Maranhão	2007 - 2010	45 a 49	male	brown	never married	Middle School	Parauapebas	B208
Maranhão	2007 - 2010	40 a 44	male	brown	Not Declared	Not Declared	Altamira	B227
Piauí	2007 - 2010	50 a 54	male	brown	Married	Middle School	Parauapebas	B24
Not Declared	2007 - 2010	40 a 44	male	brown	Married	Not Declared	Marituba	B238
Tocantis	2007 - 2010	50 a 54	female	brown	never married	elementary school	Parauapebas	B24
Not Declared	2007 - 2010	25 a 29	male	White	never married	incomplete undergraduate degree	Ananindeua	B207
Pará	2007 - 2010	15 a 19	female	brown	never married	Middle School	Tucuruí	B238
Maranhão	2007 - 2010	25 a 29	female	brown	never married	High School	Marabá	B227
Pará	2007 - 2010	25 a 29	female	White	never married	Middle School	Goianésia do Pará	B207
Tocantis	2007 - 2010	30 a 34	male	brown	never married	Middle School	Parauapebas	B207
Goiás	2007 - 2010	35 a 39	female	brown	never married	High School	Tucuruí	B208
Not Declared	2007 - 2010	40 a 44	male	brown	Not Declared	Not Declared	Bonito	B200
Not Declared	2007 - 2010	30 a 34	male	brown	never married	Middle School	Marabá	B227
Maranhão	2007 - 2010	55 a 59	male	brown	never married	High School	Tucuruí	B208
Pará	2007 - 2010	25 a 29	female	brown	widowed	Not Declared	Santarém	B227
Pará	2007 - 2010	15 a 19	female	brown	never married	High School	Marabá	B227
Not Declared	2007 - 2010	20 a 24	male	brown	Not Declared	Not Declared	Bragança	B208
Not Declared	2007 - 2010	30 a 34	male	brown	never married	incomplete undergraduate degree	Capanema	B24
Maranhão	2007 - 2010	30 a 34	female	Black	never married	High School	Jacundá	B200
Not Declared	2007 - 2010	40 a 44	male	brown	never married	elementary school	Bragança	B205
Maranhão	2007 - 2010	35 a 39	male	brown	never married	High School	Goianésia do Pará	B200
Tocantis	2007 - 2010	35 a 39	female	brown	never married	Middle School	Marabá	B207
Not Declared	2007 - 2010	45 a 49	male	brown	never married	High School	Santarém	B24
Santa Catarina	2007 - 2010	40 a 44	male	brown	never married	incomplete undergraduate degree	Santarém	B208
Not Declared	2007 - 2010	45 a 49	female	brown	widowed	Not Declared	Bragança	B208
Not Declared	2007 - 2010	30 a 34	female	brown	never married	Middle School	Altamira	B24
Pará	2007 - 2010	45 a 49	male	Black	Married	incomplete undergraduate degree	Castanhal	B201
Not Declared	2007 - 2010	30 a 34	female	brown	never married	incomplete undergraduate degree	Bragança	B207
Not Declared	2007 - 2010	25 a 29	female	White	never married	Not Declared	Ananindeua	B200
Pará	2007 - 2010	45 a 49	female	White	never married	elementary school	Breu Branco	B208
Not Declared	2007 - 2010	35 a 39	female	brown	Not Declared	Not Declared	Bragança	B222
Pará	2007 - 2010	40 a 44	male	brown	never married	Undergraduate degree	Ananindeua	B238
Pará	2007 - 2010	35 a 39	female	brown	never married	Middle School	Santa Maria do Pará	B238
Pará	2007 - 2010	40 a 44	male	brown	never married	Middle School	Santarém	B24
Pará	2007 - 2010	30 a 34	male	brown	never married	Not Declared	Ananindeua	B208
Not Declared	2007 - 2010	35 a 39	female	brown	never married	Middle School	Augusto Corrêa	B206
Not Declared	2007 - 2010	25 a 29	male	brown	never married	High School	Quatipuru	B201
Ceará	2007 - 2010	30 a 34	male	brown	never married	High School	Porto de Moz	B24
Pará	2007 - 2010	35 a 39	male	brown	Married	Not Declared	Ananindeua	B238
Not Declared	2007 - 2010	25 a 29	male	brown	never married	Not Declared	Viseu	B24
Maranhão	2007 - 2010	45 a 49	male	brown	Married	Middle School	Jacundá	B208
Pará	2007 - 2010	55 a 59	female	brown	Married	Middle School	Igarapé-Açu	B24
Maranhão	2007 - 2010	35 a 39	female	brown	never married	High School	Dom Eliseu	B24
Pará	2007 - 2010	30 a 34	male	brown	never married	Not Declared	Tucuruí	B207
Pará	2007 - 2010	25 a 29	male	brown	Not Declared	Not Declared	Marabá	B227
Not Declared	2007 - 2010	≥60	male	brown	divorced	elementary school	Marabá	B24
Pará	2007 - 2010	20 a 24	female	brown	never married	High School	Abel Figueiredo	B227
Not Declared	2007 - 2010	45 a 49	male	brown	never married	Middle School	Novo Progresso	B227
Goiás	2007 - 2010	45 a 49	male	brown	never married	Middle School	Tucuruí	B227
Pará	2007 - 2010	30 a 34	male	brown	never married	High School	Tucumã	B206
Maranhão	2007 - 2010	<5	female	White	Not Declared	Not Declared	Marabá	B227
Maranhão	2007 - 2010	25 a 29	male	brown	never married	incomplete undergraduate degree	Breu Branco	B227
Pará	2007 - 2010	25 a 29	female	brown	never married	incomplete undergraduate degree	Breu Branco	B212
Not Declared	2007 - 2010	30 a 34	male	brown	never married	Not Declared	Bragança	B207
Pará	2007 - 2010	30 a 34	male	brown	never married	Undergraduate degree	Santarém	B220
Maranhão	2007 - 2010	55 a 59	female	brown	Married	High School	Nova Ipixuna	B227
Not Declared	2007 - 2010	45 a 49	male	brown	Married	Not Declared	Bonito	B201
Ceará	2007 - 2010	45 a 49	female	brown	widowed	Middle School	Santarém	B227
Pará	2007 - 2010	30 a 34	male	Black	Married	Middle School	São Geraldo do Araguaia	B206
Not Declared	2007 - 2010	30 a 34	male	brown	never married	Not Declared	Marabá	B201
Pará	2007 - 2010	25 a 29	male	Black	never married	incomplete undergraduate degree	Tucuruí	B208
Pará	2007 - 2010	35 a 39	female	brown	never married	elementary school	Breu Branco	B24
Maranhão	2007 - 2010	35 a 39	female	brown	never married	High School	Canaã dos Carajás	B232
Pará	2007 - 2010	30 a 34	female	brown	Not Declared	Not Declared	Bragança	B24
Pará	2007 - 2010	20 a 24	female	brown	widowed	incomplete undergraduate degree	Bragança	B201
Pará	2007 - 2010	35 a 39	female	White	never married	Middle School	Marabá	B238
Not Declared	2007 - 2010	30 a 34	male	brown	never married	Middle School	Bragança	B208
Pará	2007 - 2010	20 a 24	male	brown	never married	incomplete undergraduate degree	Santarém	B227
Rio Grande do Norte	2007 - 2010	55 a 59	male	brown	Not Declared	Not Declared	Novo Progresso	B227
Not Declared	2007 - 2010	25 a 29	male	brown	never married	incomplete undergraduate degree	Rio Maria	B207
Goiás	2007 - 2010	35 a 39	male	brown	Married	Middle School	Pacajá	B227
Maranhão	2007 - 2010	45 a 49	male	brown	never married	Not Declared	Santana do Araguaia	B207
Maranhão	2007 - 2010	25 a 29	male	White	never married	High School	Tucuruí	B200
Not Declared	2007 - 2010	<5	male	brown	Not Declared	Not Declared	Novo Progresso	B227
Not Declared	2007 - 2010	<5	male	White	Not Declared	Not Declared	Santarém	B208
Maranhão	2007 - 2010	45 a 49	male	brown	Married	incomplete undergraduate degree	Tucuruí	B24
Pará	2007 - 2010	30 a 34	male	brown	never married	incomplete undergraduate degree	Ananindeua	B200
Maranhão	2007 - 2010	≥60	male	brown	widowed	High School	Tucuruí	B200
São Paulo	2007 - 2010	25 a 29	female	brown	never married	Middle School	Marabá	B227
Pará	2007 - 2010	40 a 44	female	White	never married	High School	Marabá	B227
Maranhão	2007 - 2010	25 a 29	male	brown	Married	High School	Breu Branco	B200
Pará	2007 - 2010	45 a 49	male	brown	never married	Middle School	Ananindeua	B227
Pará	2007 - 2010	50 a 54	female	Black	divorced	elementary school	Ananindeua	B238
Maranhão	2007 - 2010	35 a 39	male	brown	never married	elementary school	Goianésia do Pará	B201
Maranhão	2007 - 2010	30 a 34	male	brown	never married	elementary school	Goianésia do Pará	B227
Pará	2007 - 2010	<5	female	brown	Not Declared	Not Declared	Santarém	B227
Pará	2007 - 2010	<5	male	brown	Not Declared	Not Declared	Santarém	B207
Maranhão	2007 - 2010	35 a 39	female	brown	never married	Middle School	Breu Branco	B24
Tocantis	2007 - 2010	35 a 39	female	brown	never married	High School	Ourilândia do Norte	B207
Maranhão	2007 - 2010	20 a 24	male	brown	never married	Middle School	Marabá	B201
Maranhão	2007 - 2010	45 a 49	male	White	Married	High School	Marabá	B207
Pará	2007 - 2010	50 a 54	female	brown	Married	Middle School	Marabá	B207
Not Declared	2007 - 2010	40 a 44	female	brown	never married	High School	Castanhal	B24
Not Declared	2007 - 2010	40 a 44	male	brown	never married	elementary school	Novo Repartimento	B208
Pará	2007 - 2010	30 a 34	male	brown	Married	Middle School	Marabá	B238
Maranhão	2007 - 2010	25 a 29	male	brown	never married	elementary school	Tucumã	B24
Not Declared	2007 - 2010	20 a 24	male	brown	never married	Middle School	Santarém	B200
Pará	2007 - 2010	55 a 59	female	brown	never married	Middle School	Marabá	B208
Pará	2007 - 2010	30 a 34	male	brown	never married	incomplete undergraduate degree	Marabá	B208
Pará	2007 - 2010	15 a 19	male	brown	never married	incomplete undergraduate degree	Capanema	B200
Not Declared	2007 - 2010	25 a 29	male	Black	never married	Middle School	Castanhal	B24
Pará	2007 - 2010	25 a 29	female	brown	never married	High School	Castanhal	B24
Pará	2007 - 2010	20 a 24	male	brown	never married	incomplete undergraduate degree	Belém	B207
Pará	2007 - 2010	40 a 44	male	White	Married	Middle School	Marabá	B209
Pará	2007 - 2010	25 a 29	female	brown	never married	incomplete undergraduate degree	Santarém	B227
Pará	2007 - 2010	45 a 49	male	yellow	never married	incomplete undergraduate degree	Monte Alegre	B201
Pará	2007 - 2010	40 a 44	male	brown	never married	elementary school	Santarém	B201
Maranhão	2007 - 2010	35 a 39	male	brown	never married	High School	Marabá	B200
Piauí	2007 - 2010	35 a 39	male	brown	Married	High School	Marabá	B201
Not Declared	2007 - 2010	20 a 24	female	brown	never married	incomplete undergraduate degree	Ananindeua	B227
Pará	2007 - 2010	45 a 49	male	brown	Not Declared	Not Declared	Ananindeua	B207
Pará	2007 - 2010	50 a 54	male	brown	never married	elementary school	Marabá	B206
Pará	2007 - 2010	40 a 44	male	Black	Married	Not Declared	Santana do Araguaia	B207
Pará	2007 - 2010	5 a 9	female	brown	Not Declared	Not Declared	Afuá	B220
Goiás	2007 - 2010	35 a 39	female	brown	never married	elementary school	Marabá	B200
Paraíba	2007 - 2010	25 a 29	male	White	never married	elementary school	Marabá	B238
Pará	2007 - 2010	35 a 39	female	brown	never married	High School	Marabá	B238
Tocantis	2007 - 2010	30 a 34	female	brown	never married	High School	Marabá	B227
Pará	2007 - 2010	25 a 29	male	brown	never married	Middle School	Marabá	B209
Not Declared	2007 - 2010	20 a 24	female	brown	never married	elementary school	Santarém	B222
Not Declared	2007 - 2010	35 a 39	male	brown	never married	High School	Itaituba	B24
Maranhão	2007 - 2010	35 a 39	male	brown	never married	High School	Marabá	B208
Pará	2007 - 2010	45 a 49	male	brown	never married	incomplete undergraduate degree	Marabá	B227
Espírito Santo	2007 - 2010	40 a 44	female	brown	Married	High School	Marabá	B227
Espírito Santo	2007 - 2010	40 a 44	female	brown	never married	High School	Rondon do Pará	B238
Maranhão	2007 - 2010	35 a 39	female	brown	never married	High School	Marabá	B227
Not Declared	2007 - 2010	45 a 49	female	brown	Married	High School	Santarém	B208
Maranhão	2007 - 2010	45 a 49	female	brown	Married	Middle School	Marabá	B227
Pará	2007 - 2010	50 a 54	male	brown	never married	High School	Marabá	B227
Maranhão	2007 - 2010	25 a 29	male	brown	never married	High School	Marabá	B227
Maranhão	2007 - 2010	50 a 54	male	Black	never married	incomplete undergraduate degree	Eldorado do Carajás	B227
Tocantis	2007 - 2010	30 a 34	female	brown	never married	Middle School	Eldorado do Carajás	B207
Pará	2007 - 2010	20 a 24	female	brown	never married	High School	São João do Araguaia	B227
Not Declared	2007 - 2010	30 a 34	male	brown	never married	High School	Santarém	B200
Not Declared	2007 - 2010	35 a 39	male	brown	never married	High School	Santarém	B24
Not Declared	2007 - 2010	40 a 44	male	brown	never married	High School	Santarém	B238
Bahia	2007 - 2010	45 a 49	male	brown	never married	elementary school	Nova Ipixuna	B209
Maranhão	2007 - 2010	40 a 44	male	Black	never married	Middle School	Marabá	B227
Not Declared	2007 - 2010	35 a 39	male	brown	never married	High School	Santarém	B207
Not Declared	2007 - 2010	25 a 29	female	White	Married	High School	Santarém	B206
Not Declared	2007 - 2010	25 a 29	male	brown	never married	High School	Santarém	B207
Pará	2007 - 2010	30 a 34	male	brown	never married	Middle School	Marabá	B207
Maranhão	2007 - 2010	≥60	male	brown	Married	elementary school	Marabá	B227
Not Declared	2007 - 2010	35 a 39	male	brown	never married	Middle School	Marabá	B208
Pará	2007 - 2010	30 a 34	female	brown	never married	incomplete undergraduate degree	Marabá	B227
Not Declared	2007 - 2010	35 a 39	male	brown	never married	High School	Santarém	B201
Pará	2007 - 2010	30 a 34	male	brown	Married	Middle School	Itupiranga	B207
Pará	2007 - 2010	50 a 54	female	brown	widowed	Middle School	Benevides	B208
Not Declared	2007 - 2010	30 a 34	male	brown	never married	incomplete undergraduate degree	Óbidos	B222
Pará	2007 - 2010	40 a 44	male	Black	Married	incomplete undergraduate degree	Belém	B207
Pará	2007 - 2010	30 a 34	male	brown	never married	Not Declared	Marabá	B24
Espírito Santo	2007 - 2010	40 a 44	female	brown	never married	High School	Marabá	B24
Pará	2007 - 2010	40 a 44	male	White	never married	Undergraduate degree	Belém	B208
Pará	2007 - 2010	35 a 39	male	brown	never married	Not Declared	Ananindeua	B24
Pará	2007 - 2010	35 a 39	male	brown	divorced	incomplete undergraduate degree	Belém	B227
Pará	2007 - 2010	20 a 24	male	brown	Not Declared	incomplete undergraduate degree	Belém	B201
Pará	2007 - 2010	30 a 34	female	brown	Married	incomplete undergraduate degree	Marituba	B208
Rio de Janeiro	2007 - 2010	35 a 39	male	White	never married	Undergraduate degree	Ananindeua	B208
Pará	2007 - 2010	55 a 59	female	White	Married	High School	Santa Izabel do Pará	B201
Pará	2007 - 2010	25 a 29	male	brown	never married	incomplete undergraduate degree	Belém	B208
Not Declared	2007 - 2010	35 a 39	male	brown	never married	Middle School	Santarém	B227
São Paulo	2007 - 2010	55 a 59	male	brown	Married	Undergraduate degree	Belém	B238
Maranhão	2007 - 2010	≥60	male	brown	widowed	elementary school	Eldorado do Carajás	B24
Maranhão	2007 - 2010	25 a 29	male	White	never married	High School	Marabá	B208
Pará	2007 - 2010	30 a 34	male	brown	never married	High School	Belém	B238
Pará	2007 - 2010	35 a 39	male	brown	never married	incomplete undergraduate degree	Viseu	B227
Pará	2007 - 2010	40 a 44	male	brown	never married	Middle School	Ananindeua	B238
Pará	2007 - 2010	40 a 44	male	Black	never married	Middle School	Ananindeua	B207
Pará	2007 - 2010	25 a 29	male	brown	never married	elementary school	Belém	B24
Pará	2007 - 2010	30 a 34	male	brown	never married	incomplete undergraduate degree	Belém	B24
Pará	2007 - 2010	30 a 34	male	brown	never married	Middle School	Belém	B207
Pará	2007 - 2010	35 a 39	male	brown	Not Declared	Middle School	Belém	B201
Pará	2007 - 2010	≥60	male	brown	Married	Middle School	São Miguel do Guamá	B200
Pará	2007 - 2010	45 a 49	male	White	never married	incomplete undergraduate degree	Ananindeua	B227
Pará	2007 - 2010	25 a 29	female	brown	never married	incomplete undergraduate degree	Paragominas	B208
Pará	2007 - 2010	30 a 34	female	White	Married	incomplete undergraduate degree	São Sebastião da Boa Vista	B227
Maranhão	2007 - 2010	25 a 29	male	brown	never married	High School	Parauapebas	B206
Pará	2007 - 2010	30 a 34	male	White	never married	Middle School	Redenção	B206
Pará	2007 - 2010	10 a 14	male	brown	never married	Not Declared	Parauapebas	B207
Not Declared	2007 - 2010	25 a 29	female	brown	never married	High School	Belém	B238
Maranhão	2007 - 2010	35 a 39	female	brown	never married	elementary school	Marabá	B24
Pará	2007 - 2010	30 a 34	male	White	never married	Undergraduate degree	Santarém	B200
Not Declared	2007 - 2010	35 a 39	male	brown	never married	High School	Santarém	B207
Pará	2007 - 2010	<5	female	brown	Not Declared	Not Declared	Bragança	B227
Pará	2007 - 2010	35 a 39	male	brown	Married	Middle School	Santa Bárbara do Pará	B206
Goiás	2007 - 2010	≥60	male	Black	never married	incomplete undergraduate degree	Marabá	B24
Pará	2007 - 2010	40 a 44	male	brown	never married	incomplete undergraduate degree	Belém	B208
Pará	2007 - 2010	30 a 34	female	brown	Married	incomplete undergraduate degree	Belém	B207
Pará	2007 - 2010	25 a 29	male	brown	Married	incomplete undergraduate degree	Abaetetuba	B227
Pará	2007 - 2010	30 a 34	female	brown	never married	High School	Paragominas	B24
Not Declared	2007 - 2010	20 a 24	male	brown	never married	High School	Santarém	B200
Maranhão	2007 - 2010	20 a 24	male	brown	never married	Middle School	Parauapebas	B24
Maranhão	2007 - 2010	55 a 59	female	brown	never married	elementary school	Marabá	B24
Pará	2007 - 2010	25 a 29	male	brown	never married	elementary school	Marabá	B24
Pará	2007 - 2010	20 a 24	male	brown	never married	Undergraduate degree	Belém	B238
Pará	2007 - 2010	25 a 29	male	Black	never married	High School	Belém	B208
Pará	2007 - 2010	25 a 29	female	brown	never married	High School	Marituba	B207
Pará	2007 - 2010	25 a 29	female	brown	never married	High School	Belém	B227
Pernambuco	2007 - 2010	40 a 44	male	brown	never married	Not Declared	Santa Maria do Pará	B227
Alagoas	2007 - 2010	30 a 34	male	brown	Married	Middle School	Tomé-Açu	B227
Pará	2007 - 2010	25 a 29	female	brown	Married	High School	Ananindeua	B227
Pará	2007 - 2010	50 a 54	female	brown	widowed	Middle School	Belém	B207
Maranhão	2007 - 2010	25 a 29	male	brown	never married	Middle School	Ananindeua	B208
Maranhão	2007 - 2010	45 a 49	male	Black	never married	High School	Marabá	B227
Not Declared	2007 - 2010	35 a 39	male	brown	never married	Middle School	Marabá	B24
Maranhão	2007 - 2010	35 a 39	male	brown	never married	High School	Novo Progresso	B207
Pará	2007 - 2010	20 a 24	male	brown	never married	High School	Marabá	B227
Pará	2007 - 2010	25 a 29	female	brown	never married	Undergraduate degree	Belém	B220
Maranhão	2007 - 2010	35 a 39	male	brown	never married	High School	São Félix do Xingu	B206
Pará	2007 - 2010	45 a 49	male	brown	never married	incomplete undergraduate degree	Santarém	B208
Pará	2007 - 2010	40 a 44	female	White	Not Declared	Not Declared	Belém	B207
Pará	2007 - 2010	35 a 39	male	brown	never married	High School	Belém	B208
Pará	2007 - 2010	40 a 44	male	Black	never married	High School	Belém	B207
Pará	2007 - 2010	55 a 59	male	brown	Married	High School	Belém	B24
Ceará	2007 - 2010	40 a 44	male	brown	never married	Middle School	Rurópolis	B207
Pará	2007 - 2010	20 a 24	male	brown	never married	Not Declared	Santarém	B207
Pará	2007 - 2010	30 a 34	male	brown	never married	incomplete undergraduate degree	Santarém	B200
Pará	2007 - 2010	40 a 44	male	brown	never married	incomplete undergraduate degree	Ananindeua	B208
Pará	2007 - 2010	30 a 34	female	Black	never married	Middle School	Ananindeua	B24
Not Declared	2007 - 2010	40 a 44	female	Black	never married	Middle School	Curuçá	B227
Pará	2007 - 2010	20 a 24	male	brown	never married	incomplete undergraduate degree	Belém	B207
Pará	2007 - 2010	40 a 44	male	brown	never married	incomplete undergraduate degree	Belém	B227
Pará	2007 - 2010	40 a 44	male	brown	never married	High School	Belém	B227
Maranhão	2007 - 2010	45 a 49	male	brown	never married	Undergraduate degree	Ananindeua	B238
Pará	2007 - 2010	35 a 39	male	brown	never married	High School	Ananindeua	B208
Pará	2007 - 2010	35 a 39	female	brown	never married	Middle School	Marabá	B201
Maranhão	2007 - 2010	50 a 54	male	brown	never married	Middle School	Marabá	B201
Pará	2007 - 2010	40 a 44	male	brown	never married	Middle School	Belém	B227
Pará	2007 - 2010	35 a 39	male	brown	never married	elementary school	Augusto Corrêa	B227
Pará	2007 - 2010	25 a 29	female	brown	never married	Middle School	Belterra	B207
Pará	2007 - 2010	45 a 49	male	brown	never married	incomplete undergraduate degree	Belém	B201
Pará	2007 - 2010	35 a 39	male	brown	never married	Undergraduate degree	Ananindeua	B201
Pará	2007 - 2010	25 a 29	male	brown	never married	Middle School	Ananindeua	B222
Tocantis	2007 - 2010	30 a 34	male	brown	never married	Middle School	Xinguara	B212
Pará	2007 - 2010	35 a 39	male	brown	Married	High School	Belém	B238
Pará	2007 - 2010	30 a 34	male	brown	stable union	incomplete undergraduate degree	Capanema	B227
Pará	2007 - 2010	25 a 29	female	brown	never married	High School	Monte Alegre	B238
Pará	2007 - 2010	45 a 49	male	brown	Married	High School	Belém	B200
Pará	2007 - 2010	45 a 49	female	brown	never married	High School	Óbidos	B200
Pará	2007 - 2010	35 a 39	female	brown	never married	Not Declared	Ananindeua	B208
Pará	2007 - 2010	35 a 39	male	Black	never married	High School	Marabá	B24
Pará	2007 - 2010	35 a 39	male	brown	never married	incomplete undergraduate degree	Marabá	B24
Pará	2007 - 2010	25 a 29	male	Black	never married	Not Declared	Marabá	B24
Pará	2007 - 2010	35 a 39	female	brown	Married	High School	Terra Alta	B201
Pará	2007 - 2010	5 a 9	male	brown	never married	elementary school	Abel Figueiredo	B24
Pará	2007 - 2010	25 a 29	male	White	never married	incomplete undergraduate degree	Abaetetuba	B207
Pará	2007 - 2010	30 a 34	male	brown	never married	High School	Belém	B207
Pará	2007 - 2010	55 a 59	male	brown	Not Declared	Not Declared	Belém	B227
Pará	2007 - 2010	40 a 44	male	brown	never married	incomplete undergraduate degree	Belém	B200
Pará	2007 - 2010	40 a 44	male	brown	never married	Middle School	Ananindeua	B24
Pará	2007 - 2010	45 a 49	female	White	Married	incomplete undergraduate degree	Belém	B227
Pará	2007 - 2010	40 a 44	male	brown	never married	incomplete undergraduate degree	Belém	B207
Pará	2007 - 2010	30 a 34	male	brown	never married	High School	Ananindeua	B208
Pará	2007 - 2010	25 a 29	male	White	never married	Undergraduate degree	Ananindeua	B24
Pará	2007 - 2010	25 a 29	female	brown	never married	High School	Ananindeua	B207
Espírito Santo	2007 - 2010	50 a 54	male	brown	Not Declared	elementary school	Jacundá	B24
Pará	2007 - 2010	30 a 34	female	brown	never married	High School	Belém	B201
Pará	2007 - 2010	25 a 29	male	brown	never married	incomplete undergraduate degree	Belém	B238
Maranhão	2007 - 2010	50 a 54	male	brown	Married	Middle School	Belém	B207
Pará	2007 - 2010	35 a 39	male	brown	never married	incomplete undergraduate degree	Ananindeua	B208
Pará	2007 - 2010	45 a 49	male	brown	never married	Middle School	Belém	B227
Pará	2007 - 2010	20 a 24	female	brown	never married	High School	Belém	B227
Pará	2007 - 2010	20 a 24	male	White	never married	High School	Monte Alegre	B227
Not Declared	2007 - 2010	20 a 24	male	White	never married	High School	Santarém	B201
Pará	2007 - 2010	30 a 34	male	brown	never married	incomplete undergraduate degree	Santarém	B227
Pará	2007 - 2010	25 a 29	male	brown	never married	Middle School	Belém	B201
Pará	2007 - 2010	30 a 34	male	White	never married	Middle School	Castanhal	B238
Pará	2007 - 2010	40 a 44	male	White	never married	incomplete undergraduate degree	Belém	B207
Pará	2007 - 2010	35 a 39	female	brown	never married	High School	Ananindeua	B227
Pará	2007 - 2010	35 a 39	male	White	never married	Undergraduate degree	Ananindeua	B207
Pará	2007 - 2010	35 a 39	male	brown	never married	elementary school	Belém	B227
Maranhão	2007 - 2010	35 a 39	female	brown	never married	Middle School	Belém	B200
Pará	2007 - 2010	40 a 44	female	brown	never married	High School	Castanhal	B227
Pará	2007 - 2010	30 a 34	male	brown	never married	Middle School	Belém	B207
Alagoas	2007 - 2010	30 a 34	male	brown	never married	High School	Belém	B227
Pará	2007 - 2010	55 a 59	female	Black	never married	elementary school	Belém	B227
Pará	2007 - 2010	45 a 49	female	brown	never married	Not Declared	Ananindeua	B208
Pará	2007 - 2010	45 a 49	male	brown	never married	Undergraduate degree	Belém	B227
Pará	2007 - 2010	30 a 34	male	brown	never married	High School	Ananindeua	B208
Pará	2007 - 2010	55 a 59	male	brown	never married	Undergraduate degree	Belém	B227
Pará	2007 - 2010	30 a 34	male	Black	never married	High School	Belém	B208
Maranhão	2007 - 2010	30 a 34	male	brown	Married	incomplete undergraduate degree	Anapu	B207
Pará	2007 - 2010	50 a 54	female	brown	never married	elementary school	Belém	B207
Pará	2007 - 2010	30 a 34	male	White	never married	Not Declared	Ananindeua	B227
Pará	2007 - 2010	40 a 44	female	brown	Married	High School	Belém	B227
Pará	2007 - 2010	25 a 29	male	brown	never married	High School	Belém	B238
Pará	2007 - 2010	30 a 34	male	brown	never married	High School	Benevides	B227
Pará	2007 - 2010	25 a 29	male	brown	never married	Middle School	São Sebastião da Boa Vista	B208
Pará	2007 - 2010	35 a 39	male	brown	never married	High School	Ananindeua	B200
Pará	2007 - 2010	20 a 24	male	brown	never married	High School	Belém	B207
Pará	2007 - 2010	45 a 49	male	brown	never married	Not Declared	Ananindeua	B230
Pará	2007 - 2010	20 a 24	male	brown	never married	incomplete undergraduate degree	Belém	B207
Pará	2007 - 2010	35 a 39	male	brown	Married	High School	Belém	B208
Pará	2007 - 2010	35 a 39	female	brown	never married	Middle School	Ananindeua	B207
Maranhão	2007 - 2010	35 a 39	female	brown	Not Declared	Undergraduate degree	Belém	B208
Maranhão	2007 - 2010	35 a 39	female	Black	never married	incomplete undergraduate degree	Ananindeua	B200
Pará	2007 - 2010	45 a 49	male	brown	never married	High School	Ananindeua	B227
Pará	2007 - 2010	25 a 29	male	Black	never married	incomplete undergraduate degree	Ananindeua	B207
Pará	2007 - 2010	40 a 44	female	brown	never married	High School	Belém	B208
Pará	2007 - 2010	35 a 39	female	brown	never married	Undergraduate degree	Belém	B208
Not Declared	2007 - 2010	25 a 29	female	White	never married	Not Declared	Belém	B227
Pará	2007 - 2010	20 a 24	female	brown	never married	High School	Belém	B207
Pará	2007 - 2010	5 a 9	female	brown	Not Declared	elementary school	Parauapebas	B201
Pará	2007 - 2010	40 a 44	male	brown	never married	incomplete undergraduate degree	Belém	B238
Pará	2007 - 2010	40 a 44	male	brown	never married	Middle School	São Caetano de Odivelas	B227
Pará	2007 - 2010	35 a 39	male	brown	never married	incomplete undergraduate degree	Belém	B207
Tocantis	2007 - 2010	20 a 24	female	brown	never married	High School	Tucumã	B200
Pará	2007 - 2010	<5	male	brown	Not Declared	Not Declared	Ananindeua	B207
Maranhão	2007 - 2010	35 a 39	male	brown	never married	High School	Tomé-Açu	B238
Pará	2007 - 2010	≥60	female	brown	never married	Middle School	Ananindeua	B207
Pará	2007 - 2010	25 a 29	male	brown	never married	High School	Belém	B201
Pará	2007 - 2010	55 a 59	female	brown	Married	High School	São Sebastião da Boa Vista	B207
Pará	2007 - 2010	35 a 39	female	brown	never married	Not Declared	Ananindeua	B227
Pará	2007 - 2010	40 a 44	male	White	never married	Undergraduate degree	Belém	B24
Pará	2007 - 2010	35 a 39	male	White	never married	Undergraduate degree	Belém	B208
Pará	2007 - 2010	35 a 39	female	brown	Married	elementary school	Ananindeua	B227
Pará	2007 - 2010	30 a 34	male	brown	never married	High School	Belém	B238
Pará	2007 - 2010	25 a 29	male	White	never married	Undergraduate degree	Belém	B207
Pará	2007 - 2010	20 a 24	male	brown	never married	incomplete undergraduate degree	Belém	B207
Maranhão	2007 - 2010	30 a 34	male	Black	never married	Middle School	Dom Eliseu	B218
Pará	2007 - 2010	≥60	male	White	Married	Undergraduate degree	Belém	B207
Pará	2007 - 2010	25 a 29	female	brown	Married	Middle School	Tailândia	B238
Pará	2007 - 2010	50 a 54	female	brown	never married	incomplete undergraduate degree	Belém	B207
Pará	2007 - 2010	≥60	male	White	Married	Middle School	Belém	B227
Pará	2007 - 2010	45 a 49	male	White	Married	High School	Belém	B238
Pará	2007 - 2010	30 a 34	male	brown	never married	Undergraduate degree	Belém	B238
Pará	2007 - 2010	45 a 49	female	brown	never married	High School	Belém	B238
Paraná	2007 - 2010	30 a 34	male	White	Married	incomplete undergraduate degree	Belém	B208
Pará	2007 - 2010	45 a 49	female	brown	divorced	High School	Abaetetuba	B206
Pará	2007 - 2010	50 a 54	female	brown	Married	High School	Belém	B200
Maranhão	2007 - 2010	40 a 44	female	Black	Not Declared	Middle School	Jacundá	B207
Minas Gerais	2007 - 2010	35 a 39	male	White	never married	High School	Rondon do Pará	B208
Pará	2007 - 2010	55 a 59	male	brown	never married	incomplete undergraduate degree	Belém	B227
Pará	2007 - 2010	40 a 44	male	brown	Married	Not Declared	Salinópolis	B227
Pará	2007 - 2010	40 a 44	male	brown	Not Declared	Middle School	Belém	B227
Pará	2007 - 2010	35 a 39	male	brown	Married	Not Declared	Belém	B238
Pará	2007 - 2010	30 a 34	male	brown	never married	Undergraduate degree	Belém	B207
Pará	2007 - 2010	40 a 44	male	brown	never married	incomplete undergraduate degree	Belém	B238
Pará	2007 - 2010	30 a 34	male	White	never married	elementary school	Belém	B208
Maranhão	2007 - 2010	35 a 39	male	brown	never married	elementary school	Redenção	B207
Pará	2007 - 2010	35 a 39	female	Black	never married	Undergraduate degree	Belém	B227
Pará	2007 - 2010	45 a 49	male	brown	never married	Not Declared	Belém	B227
Pará	2007 - 2010	35 a 39	female	brown	never married	High School	Belém	B227
Pará	2007 - 2010	25 a 29	male	brown	never married	incomplete undergraduate degree	Ananindeua	B227
Pará	2007 - 2010	25 a 29	female	brown	widowed	High School	Belém	B227
Pará	2007 - 2010	25 a 29	male	White	never married	Undergraduate degree	Belém	B208
Pará	2007 - 2010	50 a 54	male	brown	never married	Middle School	Belém	B207
Pará	2007 - 2010	35 a 39	female	brown	never married	Middle School	Marapanim	B227
Pará	2007 - 2010	20 a 24	male	brown	Married	High School	Belém	B207
Pará	2007 - 2010	40 a 44	male	brown	never married	incomplete undergraduate degree	Belém	B208
Pará	2007 - 2010	20 a 24	male	brown	never married	incomplete undergraduate degree	Bragança	B227
Pará	2007 - 2010	25 a 29	male	brown	never married	High School	Santo Antônio do Tauá	B201
Pará	2007 - 2010	20 a 24	male	brown	never married	incomplete undergraduate degree	Belém	B208
Pará	2007 - 2010	45 a 49	female	brown	never married	Middle School	Belém	B227
Pará	2007 - 2010	25 a 29	male	White	never married	Middle School	Belém	B206
Pará	2007 - 2010	20 a 24	male	brown	never married	High School	Belém	B205
Not Declared	2007 - 2010	<5	female	brown	Not Declared	Not Declared	Santana do Araguaia	B227
Pará	2007 - 2010	55 a 59	male	White	never married	Middle School	Santa Izabel do Pará	B207
Pará	2007 - 2010	45 a 49	female	brown	Married	Not Declared	Parauapebas	B208
Pará	2007 - 2010	35 a 39	male	White	never married	Undergraduate degree	Belém	B227
Pará	2007 - 2010	45 a 49	male	brown	Married	High School	Belém	B208
Pará	2007 - 2010	30 a 34	male	brown	never married	Middle School	Ananindeua	B208
Pará	2007 - 2010	20 a 24	male	brown	never married	High School	Belém	B200
Pará	2007 - 2010	15 a 19	male	brown	never married	High School	Barcarena	B227
Pará	2007 - 2010	20 a 24	female	brown	never married	Middle School	Marabá	B207
Pará	2007 - 2010	35 a 39	male	brown	never married	High School	Belém	B227
Maranhão	2007 - 2010	25 a 29	female	brown	never married	Middle School	Marituba	B201
Pará	2007 - 2010	35 a 39	female	brown	never married	Undergraduate degree	Belém	B205
Pará	2007 - 2010	35 a 39	male	brown	never married	Not Declared	Belém	B227
Pará	2007 - 2010	50 a 54	male	brown	widowed	Middle School	Belém	B205
Pará	2007 - 2010	25 a 29	male	brown	never married	incomplete undergraduate degree	Belém	B200
Pará	2007 - 2010	35 a 39	male	brown	never married	High School	Belém	B238
Maranhão	2007 - 2010	35 a 39	male	brown	never married	Undergraduate degree	Ananindeua	B207
Pará	2007 - 2010	35 a 39	male	White	Married	Middle School	Belém	B208
Pará	2007 - 2010	35 a 39	male	White	never married	High School	Belém	B207
Pará	2007 - 2010	30 a 34	male	brown	never married	elementary school	Ananindeua	B227
Pará	2007 - 2010	35 a 39	female	Black	never married	High School	Marabá	B207
Maranhão	2007 - 2010	30 a 34	male	brown	never married	Middle School	Barcarena	B227
Pará	2007 - 2010	25 a 29	male	brown	never married	Undergraduate degree	São Miguel do Guamá	B207
Pará	2007 - 2010	25 a 29	male	White	never married	incomplete undergraduate degree	Ananindeua	B227
Pará	2007 - 2010	20 a 24	female	brown	never married	incomplete undergraduate degree	Ananindeua	B238
Pará	2007 - 2010	30 a 34	female	brown	never married	incomplete undergraduate degree	Belém	B227
Ceará	2007 - 2010	45 a 49	female	brown	Married	Middle School	São Miguel do Guamá	B200
Pará	2007 - 2010	35 a 39	male	brown	never married	Undergraduate degree	Ananindeua	B207
Amazonas	2007 - 2010	25 a 29	male	brown	never married	High School	Belém	B207
Pará	2007 - 2010	≥60	male	Black	never married	Middle School	Tailândia	B227
Pará	2007 - 2010	30 a 34	male	White	Married	High School	Belém	B206
Pará	2007 - 2010	25 a 29	male	brown	never married	Middle School	Ulianópolis	B207
Pará	2007 - 2010	35 a 39	male	brown	never married	High School	Capanema	B207
Pará	2007 - 2010	40 a 44	female	brown	Married	High School	Belém	B207
Pará	2007 - 2010	30 a 34	male	brown	never married	High School	Belém	B227
Pará	2007 - 2010	40 a 44	female	brown	never married	High School	Belém	B207
Pará	2007 - 2010	35 a 39	male	brown	never married	High School	Ananindeua	B207
Pará	2007 - 2010	20 a 24	male	brown	never married	High School	Belém	B227
Pará	2007 - 2010	45 a 49	female	brown	never married	Middle School	Ananindeua	B207
Maranhão	2007 - 2010	30 a 34	female	brown	never married	High School	Ananindeua	B24
Pará	2007 - 2010	40 a 44	male	brown	never married	Undergraduate degree	Belém	B227
Pará	2007 - 2010	30 a 34	male	brown	never married	High School	Santa Bárbara do Pará	B200
Pará	2007 - 2010	25 a 29	female	White	never married	High School	Castanhal	B238
Pará	2007 - 2010	30 a 34	female	brown	never married	Middle School	Marituba	B207
Pará	2007 - 2010	45 a 49	male	brown	never married	incomplete undergraduate degree	Belém	B227
Pará	2007 - 2010	50 a 54	male	brown	Married	Not Declared	Belém	B227
Pará	2007 - 2010	40 a 44	male	brown	never married	High School	Belém	B207
Pará	2007 - 2010	≥60	male	brown	never married	incomplete undergraduate degree	Belém	B238
Goiás	2007 - 2010	35 a 39	male	brown	never married	High School	Canaã dos Carajás	B205
Pará	2007 - 2010	35 a 39	male	brown	never married	incomplete undergraduate degree	Marituba	B207
Pará	2007 - 2010	35 a 39	female	brown	never married	incomplete undergraduate degree	Belém	B207
Pará	2007 - 2010	50 a 54	male	brown	Married	incomplete undergraduate degree	Belém	B207
Pará	2007 - 2010	35 a 39	male	brown	never married	Middle School	Benevides	B201
Not Declared	2007 - 2010	35 a 39	male	brown	Not Declared	Not Declared	Breu Branco	B208
Pará	2007 - 2010	30 a 34	female	brown	never married	High School	Belém	B238
Pará	2007 - 2010	30 a 34	female	brown	Married	High School	Parauapebas	B222
Not Declared	2007 - 2010	25 a 29	female	White	widowed	incomplete undergraduate degree	Castanhal	B227
Pará	2007 - 2010	25 a 29	female	Black	never married	High School	Belém	B207
Pará	2007 - 2010	35 a 39	male	brown	never married	Middle School	Belém	B227
Pará	2007 - 2010	45 a 49	male	Black	Married	incomplete undergraduate degree	Belém	B207
Pará	2007 - 2010	10 a 14	male	brown	never married	Middle School	Belém	B208
Pará	2007 - 2010	45 a 49	female	Black	widowed	Middle School	Belém	B208
Pará	2007 - 2010	30 a 34	female	Black	never married	Undergraduate degree	Belém	B24
Pará	2007 - 2010	35 a 39	female	White	widowed	High School	Belém	B227
Pará	2007 - 2010	45 a 49	male	brown	never married	Not Declared	Belém	B24
Pará	2007 - 2010	<5	male	Black	Not Declared	Not Declared	Belém	B201
Amapá	2007 - 2010	30 a 34	male	brown	never married	Undergraduate degree	Belém	B24
Pará	2007 - 2010	25 a 29	female	White	never married	incomplete undergraduate degree	Ananindeua	B207
Pará	2007 - 2010	20 a 24	female	brown	never married	incomplete undergraduate degree	Belém	B238
Pará	2007 - 2010	≥60	male	brown	never married	elementary school	Irituia	B207
Pará	2007 - 2010	30 a 34	male	brown	never married	incomplete undergraduate degree	Belém	B227
Piauí	2007 - 2010	20 a 24	female	White	Married	Middle School	Itaituba	B208
Pará	2007 - 2010	<5	female	brown	Not Declared	Not Declared	São Sebastião da Boa Vista	B227
Pará	2007 - 2010	35 a 39	female	brown	never married	High School	Belém	B208
Pará	2007 - 2010	10 a 14	male	brown	never married	High School	Belém	B227
Pará	2007 - 2010	30 a 34	female	brown	never married	Middle School	Canaã dos Carajás	B227
Pará	2007 - 2010	40 a 44	male	Black	never married	incomplete undergraduate degree	Belém	B227
Pará	2007 - 2010	45 a 49	female	brown	never married	High School	Castanhal	B207
Pará	2007 - 2010	40 a 44	male	brown	never married	incomplete undergraduate degree	Belém	B227
Pará	2007 - 2010	35 a 39	male	brown	never married	Middle School	Belém	B200
Pará	2007 - 2010	35 a 39	male	White	never married	High School	Belém	B227
Pará	2007 - 2010	35 a 39	female	brown	widowed	Middle School	Belém	B200
Pará	2007 - 2010	50 a 54	male	brown	never married	Undergraduate degree	Marituba	B238
Pará	2007 - 2010	45 a 49	male	brown	never married	High School	Ananindeua	B227
Pará	2007 - 2010	30 a 34	male	brown	never married	High School	Portel	B207
Pará	2007 - 2010	30 a 34	male	brown	never married	incomplete undergraduate degree	Belém	B207
Pará	2007 - 2010	35 a 39	male	brown	never married	High School	Belém	B238
Pará	2007 - 2010	30 a 34	male	brown	never married	Not Declared	Belém	B207
Pará	2007 - 2010	30 a 34	male	brown	never married	Undergraduate degree	Belém	B227
Pará	2007 - 2010	50 a 54	male	brown	Married	incomplete undergraduate degree	Ananindeua	B200
Pará	2007 - 2010	20 a 24	male	Black	never married	Middle School	Belém	B227
Pará	2007 - 2010	30 a 34	female	White	never married	Undergraduate degree	Igarapé-Miri	B207
Pará	2007 - 2010	20 a 24	female	brown	never married	Middle School	Belém	B227
Pará	2007 - 2010	30 a 34	male	brown	never married	Not Declared	Castanhal	B207
Pará	2007 - 2010	40 a 44	male	Black	never married	elementary school	Ananindeua	B227
Pará	2007 - 2010	20 a 24	male	brown	never married	Not Declared	Abaetetuba	B218
Pará	2007 - 2010	45 a 49	female	brown	Married	Middle School	Belém	B200
Pará	2007 - 2010	40 a 44	male	brown	never married	High School	Santo Antônio do Tauá	B212
Pará	2007 - 2010	35 a 39	female	brown	never married	High School	Belém	B207
Pará	2007 - 2010	45 a 49	male	brown	never married	incomplete undergraduate degree	Belém	B207
Pará	2007 - 2010	40 a 44	female	brown	never married	Middle School	Ananindeua	B207
Pará	2007 - 2010	40 a 44	female	brown	never married	Undergraduate degree	Belém	B207
Pará	2007 - 2010	50 a 54	female	brown	Married	Middle School	Belém	B208
Pará	2007 - 2010	45 a 49	male	brown	never married	elementary school	São Félix do Xingu	B207
Maranhão	2007 - 2010	15 a 19	female	brown	never married	High School	Altamira	B208
Pará	2007 - 2010	45 a 49	male	brown	never married	High School	Belém	B207
Pará	2007 - 2010	40 a 44	female	brown	never married	High School	Belém	B227
Pará	2007 - 2010	35 a 39	female	Black	never married	Middle School	Belém	B24
Pará	2007 - 2010	45 a 49	male	White	never married	incomplete undergraduate degree	Marituba	B208
Pará	2007 - 2010	40 a 44	male	brown	divorced	Middle School	Altamira	B207
Pará	2007 - 2010	45 a 49	female	brown	Married	High School	Belém	B207
Pará	2007 - 2010	35 a 39	male	brown	never married	elementary school	Belém	B207
Pará	2007 - 2010	35 a 39	male	White	never married	incomplete undergraduate degree	Marituba	B208
Minas Gerais	2007 - 2010	40 a 44	male	brown	never married	Not Declared	Ananindeua	B208
Pará	2007 - 2010	40 a 44	male	White	never married	Undergraduate degree	Belém	B207
Pará	2007 - 2010	25 a 29	female	brown	never married	High School	Ananindeua	B208
Pará	2007 - 2010	40 a 44	male	brown	never married	High School	São Miguel do Guamá	B207
Pará	2007 - 2010	35 a 39	male	brown	never married	High School	Belém	B227
Pará	2007 - 2010	25 a 29	male	brown	never married	Middle School	Belém	B227
Pará	2007 - 2010	30 a 34	male	brown	never married	Middle School	Santa Izabel do Pará	B208
Pará	2007 - 2010	≥60	female	White	widowed	Undergraduate degree	Belém	B227
Pará	2007 - 2010	35 a 39	male	brown	Married	incomplete undergraduate degree	São Miguel do Guamá	B207
Pará	2007 - 2010	40 a 44	male	Black	never married	High School	Breu Branco	B227
Pará	2007 - 2010	25 a 29	male	brown	never married	incomplete undergraduate degree	Belém	B227
Pará	2007 - 2010	25 a 29	male	Black	never married	High School	Marituba	B207
Pará	2007 - 2010	20 a 24	female	brown	never married	Middle School	Cametá	B207
Pará	2007 - 2010	35 a 39	male	White	never married	incomplete undergraduate degree	Belém	B207
Pará	2007 - 2010	35 a 39	female	brown	never married	incomplete undergraduate degree	Belém	B207
Pará	2007 - 2010	30 a 34	male	brown	Married	High School	Belém	B208
Pará	2007 - 2010	45 a 49	male	brown	never married	incomplete undergraduate degree	Belém	B201
Not Declared	2007 - 2010	35 a 39	male	brown	Married	Not Declared	Belém	B227
Pará	2007 - 2010	25 a 29	female	Black	never married	Middle School	Belém	B207
Pará	2007 - 2010	35 a 39	female	brown	Not Declared	Not Declared	Salinópolis	B206
Pará	2007 - 2010	45 a 49	male	brown	never married	High School	Belém	B200
Pará	2007 - 2010	30 a 34	male	brown	never married	High School	Ananindeua	B207
Pará	2007 - 2010	40 a 44	female	brown	Married	incomplete undergraduate degree	Santa Bárbara do Pará	B227
Pará	2007 - 2010	45 a 49	female	brown	Not Declared	Not Declared	Belém	B208
Pará	2007 - 2010	20 a 24	female	White	never married	High School	Belém	B227
Pará	2007 - 2010	45 a 49	female	White	never married	High School	Belém	B208
Pará	2007 - 2010	40 a 44	female	brown	never married	incomplete undergraduate degree	Belém	B208
Pará	2007 - 2010	25 a 29	female	brown	never married	High School	Peixe-Boi	B207
Pará	2007 - 2010	25 a 29	female	brown	never married	incomplete undergraduate degree	Acará	B227
Pará	2007 - 2010	45 a 49	male	brown	divorced	High School	Nova Timboteua	B206
Pará	2007 - 2010	35 a 39	male	brown	never married	Undergraduate degree	Ananindeua	B207
Maranhão	2007 - 2010	45 a 49	female	White	Married	Middle School	Parauapebas	B238
Pará	2007 - 2010	50 a 54	male	brown	never married	Undergraduate degree	Ananindeua	B227
Pará	2007 - 2010	35 a 39	male	brown	never married	Undergraduate degree	Belém	B238
Pará	2007 - 2010	50 a 54	male	brown	never married	High School	Belém	B227
Mato Grosso	2007 - 2010	25 a 29	male	White	never married	incomplete undergraduate degree	Belém	B207
Pará	2007 - 2010	45 a 49	male	brown	never married	Middle School	Belém	B201
Pará	2007 - 2010	45 a 49	male	White	never married	incomplete undergraduate degree	Belém	B208
Pará	2007 - 2010	30 a 34	female	brown	never married	Middle School	Belém	B208
Pará	2007 - 2010	40 a 44	male	brown	never married	Undergraduate degree	Belém	B227
Pará	2007 - 2010	30 a 34	female	brown	never married	High School	Belém	B227
Pará	2007 - 2010	25 a 29	male	brown	never married	Middle School	Igarapé-Açu	B227
Pará	2007 - 2010	35 a 39	male	brown	never married	incomplete undergraduate degree	Belém	B227
Pará	2007 - 2010	40 a 44	male	brown	never married	Not Declared	Paragominas	B227
Pará	2007 - 2010	35 a 39	male	brown	never married	High School	Tracuateua	B207
Pará	2007 - 2010	40 a 44	male	brown	never married	Undergraduate degree	Cametá	B227
Pará	2007 - 2010	25 a 29	male	brown	never married	Middle School	Cachoeira do Arari	B207
Pará	2007 - 2010	15 a 19	male	White	never married	Undergraduate degree	Belém	B207
Pará	2007 - 2010	40 a 44	female	brown	Married	High School	Cametá	B227
Pará	2007 - 2010	25 a 29	male	brown	never married	incomplete undergraduate degree	Óbidos	B207
Pará	2007 - 2010	55 a 59	male	brown	divorced	Middle School	Castanhal	B227
Pará	2007 - 2010	30 a 34	female	brown	never married	Undergraduate degree	Belém	B238
Pará	2007 - 2010	50 a 54	male	brown	Married	Middle School	Belém	B208
Pará	2007 - 2010	50 a 54	male	brown	widowed	elementary school	Bujaru	B238
Pará	2007 - 2010	30 a 34	female	White	never married	High School	Belém	B220
Pará	2007 - 2010	25 a 29	male	Black	Married	incomplete undergraduate degree	Marituba	B227
Pará	2007 - 2010	≥60	female	Black	widowed	elementary school	Tailândia	B227
Pará	2007 - 2010	30 a 34	female	brown	widowed	Middle School	Tucuruí	B207
Pará	2007 - 2010	25 a 29	female	White	never married	Middle School	Belém	B207
Pará	2007 - 2010	20 a 24	male	White	never married	Not Declared	Belém	B207
Pará	2007 - 2010	40 a 44	male	Black	never married	High School	Belém	B207
Pará	2007 - 2010	45 a 49	male	White	never married	High School	Belém	B207
Pará	2007 - 2010	40 a 44	male	Black	never married	incomplete undergraduate degree	Ananindeua	B205
Pará	2007 - 2010	25 a 29	male	White	never married	incomplete undergraduate degree	Barcarena	B207
Espírito Santo	2007 - 2010	40 a 44	male	brown	Married	High School	Castanhal	B227
Pará	2007 - 2010	<5	male	brown	Not Declared	Not Declared	Cachoeira do Piriá	B207
Maranhão	2007 - 2010	35 a 39	female	brown	Married	High School	Parauapebas	B208
Pará	2007 - 2010	25 a 29	female	brown	Not Declared	Middle School	Marituba	B238
Pará	2007 - 2010	35 a 39	male	brown	never married	High School	Ananindeua	B207
Pará	2007 - 2010	35 a 39	male	brown	never married	Middle School	Belém	B227
Pará	2007 - 2010	45 a 49	female	White	never married	High School	Belém	B207
Pará	2007 - 2010	25 a 29	male	brown	never married	incomplete undergraduate degree	Belém	B208
Pará	2007 - 2010	45 a 49	male	brown	Married	High School	Belém	B227
Pará	2007 - 2010	25 a 29	female	brown	never married	incomplete undergraduate degree	Limoeiro do Ajuru	B238
Pará	2007 - 2010	40 a 44	male	brown	never married	High School	Belém	B210
Pará	2007 - 2010	40 a 44	male	brown	never married	Middle School	Belém	B207
Pará	2007 - 2010	≥60	male	brown	never married	High School	Belém	B207
Pará	2007 - 2010	45 a 49	male	Black	Married	High School	Belém	B207
Pará	2007 - 2010	25 a 29	male	brown	never married	incomplete undergraduate degree	Ananindeua	B207
Pará	2007 - 2010	<5	female	brown	Not Declared	Not Declared	Marituba	B201
Pará	2007 - 2010	35 a 39	male	brown	Married	incomplete undergraduate degree	Belém	B207
Pará	2007 - 2010	25 a 29	female	brown	never married	High School	Belém	B227
Pará	2007 - 2010	25 a 29	male	brown	never married	Undergraduate degree	Ananindeua	B208
Pará	2007 - 2010	55 a 59	male	White	Married	High School	São Miguel do Guamá	B206
Pará	2007 - 2010	35 a 39	male	brown	never married	High School	Belém	B207
Pará	2007 - 2010	35 a 39	male	brown	never married	incomplete undergraduate degree	Ananindeua	B207
Pará	2007 - 2010	25 a 29	male	White	never married	High School	Belém	B200
Pará	2007 - 2010	≥60	male	brown	Married	High School	Belém	B227
Pará	2007 - 2010	30 a 34	female	brown	never married	High School	Belém	B207
Pará	2007 - 2010	35 a 39	male	brown	never married	Middle School	Belém	B206
Pará	2007 - 2010	25 a 29	male	brown	never married	incomplete undergraduate degree	Belém	B207
Pará	2007 - 2010	25 a 29	male	White	never married	High School	Belém	B238
Pará	2007 - 2010	35 a 39	male	brown	Married	incomplete undergraduate degree	Marituba	B208
Pará	2007 - 2010	45 a 49	male	Black	Married	Middle School	Belém	B207
Pará	2007 - 2010	30 a 34	male	Black	never married	High School	Belém	B206
Pará	2007 - 2010	35 a 39	male	brown	never married	High School	Belém	B208
Pará	2007 - 2010	30 a 34	male	White	never married	Undergraduate degree	Belém	B207
Pará	2007 - 2010	35 a 39	male	brown	never married	High School	Marituba	B227
Pará	2007 - 2010	25 a 29	male	brown	never married	incomplete undergraduate degree	Belém	B238
Pará	2007 - 2010	25 a 29	female	brown	never married	High School	Belém	B201
Pará	2007 - 2010	45 a 49	female	Black	never married	elementary school	Abaetetuba	B238
Pará	2007 - 2010	50 a 54	male	brown	never married	Undergraduate degree	Belém	B238
Pará	2007 - 2010	15 a 19	female	brown	never married	Middle School	Pacajá	B227
Pará	2007 - 2010	30 a 34	female	Black	never married	High School	Belém	B207
Pará	2007 - 2010	25 a 29	female	brown	never married	incomplete undergraduate degree	Barcarena	B207
Pará	2007 - 2010	30 a 34	female	brown	never married	High School	Belém	B207
Pará	2007 - 2010	10 a 14	female	White	never married	incomplete undergraduate degree	Belém	B207
Pará	2007 - 2010	5 a 9	male	brown	never married	elementary school	Novo Progresso	B227
Pará	2007 - 2010	50 a 54	female	brown	never married	Middle School	Ananindeua	B207
Maranhão	2007 - 2010	25 a 29	female	brown	never married	Middle School	Jacundá	B205
Pará	2007 - 2010	35 a 39	male	brown	never married	incomplete undergraduate degree	Belém	B207
Maranhão	2007 - 2010	25 a 29	male	brown	never married	High School	Belém	B207
Pará	2007 - 2010	50 a 54	male	brown	never married	High School	Belém	B207
Pará	2007 - 2010	50 a 54	male	brown	never married	High School	Belém	B207
Pará	2007 - 2010	35 a 39	female	brown	never married	Undergraduate degree	Belém	B207
Pará	2007 - 2010	30 a 34	male	brown	never married	Middle School	Belém	B238
Pará	2007 - 2010	35 a 39	male	brown	Married	High School	Belém	B238
Maranhão	2007 - 2010	30 a 34	female	Black	never married	High School	Belém	B207
Pará	2007 - 2010	35 a 39	male	brown	never married	High School	Belém	B238
Pará	2007 - 2010	25 a 29	male	brown	never married	Middle School	Curuçá	B208
Pará	2007 - 2010	45 a 49	male	brown	never married	Middle School	Belém	B238
Pará	2007 - 2010	30 a 34	male	brown	never married	Middle School	Santa Izabel do Pará	B227
Pará	2007 - 2010	30 a 34	male	brown	never married	Undergraduate degree	Ananindeua	B238
Pará	2007 - 2010	20 a 24	female	brown	never married	incomplete undergraduate degree	Belém	B220
Ceará	2007 - 2010	30 a 34	male	brown	never married	elementary school	Tailândia	B200
Pará	2007 - 2010	50 a 54	male	brown	divorced	High School	Ananindeua	B227
Pará	2007 - 2010	20 a 24	male	brown	Not Declared	incomplete undergraduate degree	Barcarena	B201
Pará	2007 - 2010	25 a 29	male	brown	Married	incomplete undergraduate degree	Belém	B201
Pará	2007 - 2010	30 a 34	male	brown	never married	Undergraduate degree	Belém	B207
Pará	2007 - 2010	10 a 14	female	White	never married	High School	Ananindeua	B227
Pará	2007 - 2010	30 a 34	female	brown	never married	Middle School	Belém	B238
São Paulo	2007 - 2010	40 a 44	male	White	Married	High School	Marapanim	B207
Maranhão	2007 - 2010	40 a 44	female	brown	Married	Not Declared	Itaituba	B207
Pará	2007 - 2010	25 a 29	female	brown	never married	incomplete undergraduate degree	Belém	B208
Pará	2007 - 2010	30 a 34	male	brown	never married	Middle School	Belém	B227
Pará	2007 - 2010	35 a 39	female	brown	never married	High School	Belém	B205
Pará	2007 - 2010	45 a 49	male	brown	never married	High School	Belém	B207
Pará	2007 - 2010	≥60	male	brown	widowed	High School	Benevides	B207
Pará	2007 - 2010	35 a 39	male	brown	never married	incomplete undergraduate degree	Belém	B238
Pará	2007 - 2010	20 a 24	female	brown	Not Declared	High School	Belém	B218
Pará	2007 - 2010	30 a 34	male	brown	Married	Middle School	Belém	B208
Pará	2007 - 2010	40 a 44	male	brown	never married	Middle School	Marituba	B208
Pará	2007 - 2010	≥60	female	White	never married	elementary school	Ananindeua	B201
Pará	2007 - 2010	25 a 29	male	brown	never married	incomplete undergraduate degree	Belém	B207
Pará	2007 - 2010	20 a 24	male	brown	never married	High School	Belém	B227
Pará	2007 - 2010	20 a 24	male	brown	never married	incomplete undergraduate degree	Belém	B227
Pará	2007 - 2010	55 a 59	male	brown	never married	High School	Belém	B207
Pará	2007 - 2010	35 a 39	female	brown	Married	incomplete undergraduate degree	Belém	B208
Pará	2007 - 2010	35 a 39	male	brown	never married	Not Declared	Belém	B207
Pará	2007 - 2010	40 a 44	male	White	Married	High School	Belém	B227
Pará	2007 - 2010	35 a 39	male	brown	never married	Middle School	Belém	B238
Pará	2007 - 2010	35 a 39	female	brown	never married	High School	Belém	B227
Pará	2007 - 2010	20 a 24	male	brown	never married	incomplete undergraduate degree	Belém	B227
Pará	2007 - 2010	40 a 44	male	brown	Married	High School	Marituba	B200
Pará	2007 - 2010	30 a 34	male	brown	never married	incomplete undergraduate degree	Ananindeua	B206
Pará	2007 - 2010	40 a 44	female	brown	never married	incomplete undergraduate degree	Cachoeira do Piriá	B200
Pará	2007 - 2010	25 a 29	male	brown	never married	elementary school	Belém	B227
Pará	2007 - 2010	20 a 24	male	brown	never married	High School	Belém	B227
Pará	2007 - 2010	45 a 49	female	brown	never married	incomplete undergraduate degree	Belém	B208
Pará	2007 - 2010	30 a 34	male	yellow	never married	elementary school	Bujaru	B207
Pará	2007 - 2010	30 a 34	male	brown	never married	incomplete undergraduate degree	Belém	B227
Pará	2007 - 2010	20 a 24	female	brown	never married	High School	Belém	B238
Pará	2007 - 2010	≥60	male	brown	divorced	incomplete undergraduate degree	Belém	B227
Pará	2007 - 2010	30 a 34	female	brown	never married	Middle School	Belém	B208
Pará	2007 - 2010	45 a 49	male	White	never married	High School	Ananindeua	B207
Pará	2007 - 2010	30 a 34	male	brown	never married	High School	Santa Maria do Pará	B207
Pará	2007 - 2010	25 a 29	male	brown	never married	High School	Belém	B227
Pará	2007 - 2010	40 a 44	male	brown	never married	High School	Belém	B227
Pará	2007 - 2010	30 a 34	male	brown	never married	incomplete undergraduate degree	Marituba	B207
Pará	2007 - 2010	50 a 54	male	Black	Married	High School	Barcarena	B207
Pará	2007 - 2010	35 a 39	female	brown	Married	Undergraduate degree	Belém	B207
Pará	2007 - 2010	<5	male	brown	Not Declared	Not Declared	Belém	B201
Pará	2007 - 2010	25 a 29	female	brown	Married	High School	Belém	B207
Pará	2007 - 2010	45 a 49	male	brown	never married	Middle School	Belém	B207
Maranhão	2007 - 2010	35 a 39	male	brown	never married	Middle School	Belém	B207
Pará	2007 - 2010	30 a 34	male	White	never married	incomplete undergraduate degree	Belém	B201
Pará	2007 - 2010	55 a 59	female	brown	Married	elementary school	Ananindeua	B227
Pará	2007 - 2010	40 a 44	male	brown	Married	High School	Ananindeua	B207
Pará	2007 - 2010	20 a 24	male	brown	never married	High School	Belém	B201
Pará	2007 - 2010	35 a 39	male	brown	never married	High School	Belém	B238
Pará	2007 - 2010	40 a 44	female	brown	never married	incomplete undergraduate degree	Belém	B208
Pará	2007 - 2010	40 a 44	male	brown	never married	incomplete undergraduate degree	Ananindeua	B217
Not Declared	2007 - 2010	35 a 39	female	White	Not Declared	Not Declared	Itaituba	B207
Pará	2007 - 2010	35 a 39	male	brown	never married	High School	Belém	B227
Pará	2007 - 2010	30 a 34	female	brown	never married	incomplete undergraduate degree	Marabá	B201
Not Declared	2007 - 2010	20 a 24	female	brown	never married	Not Declared	Breu Branco	B24
Pará	2007 - 2010	35 a 39	male	brown	never married	Middle School	Belém	B227
Piauí	2007 - 2010	40 a 44	male	White	never married	Middle School	Belém	B227
Pará	2007 - 2010	45 a 49	male	brown	never married	Not Declared	Belém	B238
Pará	2007 - 2010	55 a 59	male	brown	Married	Undergraduate degree	Ananindeua	B207
Pará	2007 - 2010	25 a 29	male	brown	never married	Middle School	Mocajuba	B207
Pará	2007 - 2010	30 a 34	female	brown	Married	High School	Belém	B227
Distrito Federal	2007 - 2010	25 a 29	male	White	never married	High School	Belém	B227
Pará	2007 - 2010	30 a 34	female	brown	never married	incomplete undergraduate degree	Belém	B238
Maranhão	2007 - 2010	35 a 39	female	brown	never married	incomplete undergraduate degree	Ananindeua	B227
Pará	2007 - 2010	30 a 34	female	Black	Married	Undergraduate degree	Belém	B201
Pará	2007 - 2010	40 a 44	female	brown	never married	High School	Belém	B227
Pará	2007 - 2010	20 a 24	male	brown	never married	High School	Belém	B207
Pará	2007 - 2010	55 a 59	male	White	Married	incomplete undergraduate degree	Belém	B207
Pará	2007 - 2010	45 a 49	male	White	never married	Undergraduate degree	Ananindeua	B227
Pará	2007 - 2010	45 a 49	female	brown	never married	Middle School	Belém	B207
Pará	2007 - 2010	≥60	male	brown	never married	incomplete undergraduate degree	Soure	B207
Pará	2007 - 2010	25 a 29	male	brown	never married	Middle School	Belém	B208
Pará	2007 - 2010	20 a 24	male	brown	never married	Middle School	Barcarena	B207
Pará	2007 - 2010	25 a 29	male	brown	never married	incomplete undergraduate degree	Belém	B208
Pará	2007 - 2010	55 a 59	male	brown	never married	High School	Bragança	B227
Pará	2007 - 2010	40 a 44	male	brown	never married	incomplete undergraduate degree	Belém	B206
Pará	2007 - 2010	35 a 39	female	brown	never married	High School	Belém	B227
Pará	2007 - 2010	35 a 39	male	brown	Married	incomplete undergraduate degree	Belém	B207
Pará	2007 - 2010	45 a 49	male	brown	never married	High School	Ananindeua	B206
Pará	2007 - 2010	25 a 29	female	brown	Married	Middle School	Barcarena	B227
Pará	2007 - 2010	50 a 54	male	brown	Married	High School	Belém	B205
Pará	2007 - 2010	40 a 44	male	White	Married	Middle School	Belém	B24
Pará	2007 - 2010	45 a 49	male	brown	Married	Undergraduate degree	Ananindeua	B238
Pará	2007 - 2010	35 a 39	female	brown	never married	High School	Belém	B238
Pará	2007 - 2010	25 a 29	female	brown	never married	incomplete undergraduate degree	Belém	B207
Pará	2007 - 2010	30 a 34	male	White	never married	incomplete undergraduate degree	Belém	B227
Pará	2007 - 2010	30 a 34	male	brown	Married	Not Declared	Belém	B200
Pará	2007 - 2010	50 a 54	male	brown	never married	High School	Belém	B227
Pará	2007 - 2010	40 a 44	female	White	widowed	incomplete undergraduate degree	Belém	B238
Pará	2007 - 2010	30 a 34	male	brown	never married	High School	Belém	B24
Pará	2007 - 2010	45 a 49	male	brown	never married	High School	Cachoeira do Piriá	B200
Pará	2007 - 2010	≥60	female	brown	Married	Undergraduate degree	Belém	B227
Pará	2007 - 2010	55 a 59	male	Black	Married	High School	Belém	B227
Pará	2007 - 2010	30 a 34	male	brown	never married	Undergraduate degree	Belém	B208
Pará	2007 - 2010	40 a 44	male	brown	never married	High School	Belém	B207
Pará	2007 - 2010	40 a 44	male	brown	never married	Undergraduate degree	Belém	B208
Pará	2007 - 2010	40 a 44	male	brown	never married	High School	Maracanã	B227
Pará	2007 - 2010	35 a 39	male	brown	never married	Undergraduate degree	Belém	B207
Pará	2007 - 2010	25 a 29	female	Black	Married	elementary school	Salinópolis	B201
Pará	2007 - 2010	≥60	male	White	widowed	High School	Ananindeua	B201
Pará	2007 - 2010	25 a 29	male	brown	never married	elementary school	Marituba	B200
Pará	2007 - 2010	40 a 44	female	brown	Married	High School	Belém	B200
Pará	2007 - 2010	55 a 59	male	brown	never married	High School	Belém	B24
Pará	2007 - 2010	40 a 44	male	brown	never married	High School	Belém	B227
Pará	2007 - 2010	50 a 54	female	brown	divorced	Undergraduate degree	Belém	B207
Pará	2007 - 2010	35 a 39	male	brown	never married	elementary school	Belém	B227
Pará	2007 - 2010	<5	female	White	Not Declared	Not Declared	Ananindeua	B227
Pará	2007 - 2010	35 a 39	female	brown	never married	High School	Belém	B207
Pará	2007 - 2010	35 a 39	male	brown	never married	High School	Belém	B227
Pará	2007 - 2010	25 a 29	male	White	never married	Middle School	Belém	B227
Pará	2007 - 2010	≥60	male	brown	never married	High School	Belém	B207
Pará	2007 - 2010	30 a 34	female	brown	never married	High School	Belém	B208
Not Declared	2007 - 2010	35 a 39	male	brown	Married	High School	Tucuruí	B24
Pará	2007 - 2010	35 a 39	male	brown	never married	High School	Belém	B208
Pará	2007 - 2010	35 a 39	female	brown	never married	Middle School	Belém	B227
Pará	2007 - 2010	35 a 39	male	brown	never married	High School	Belém	B227
Pará	2007 - 2010	45 a 49	female	brown	never married	High School	Belém	B24
Pará	2007 - 2010	40 a 44	male	brown	never married	incomplete undergraduate degree	Ananindeua	B200
Pará	2007 - 2010	30 a 34	male	brown	never married	High School	Ananindeua	B207
Pará	2007 - 2010	25 a 29	female	brown	never married	High School	Belém	B227
Pará	2007 - 2010	35 a 39	female	brown	never married	High School	Belém	B238
Pará	2007 - 2010	25 a 29	male	brown	never married	Middle School	Belém	B207
Pará	2007 - 2010	25 a 29	female	brown	never married	Undergraduate degree	Belém	B238
Pará	2007 - 2010	45 a 49	female	White	divorced	Undergraduate degree	Belém	B208
Pará	2007 - 2010	50 a 54	male	brown	never married	incomplete undergraduate degree	Belém	B201
Pará	2007 - 2010	20 a 24	male	White	never married	High School	Belém	B205
Pará	2007 - 2010	25 a 29	female	brown	never married	elementary school	Parauapebas	B238
Pará	2007 - 2010	55 a 59	male	brown	never married	Middle School	Belém	B207
Pará	2007 - 2010	40 a 44	female	brown	never married	Middle School	Belém	B227
Pará	2007 - 2010	20 a 24	female	brown	never married	Undergraduate degree	Belém	B207
Pará	2007 - 2010	30 a 34	male	White	never married	High School	Belém	B227
Pará	2007 - 2010	40 a 44	female	brown	never married	incomplete undergraduate degree	Belém	B206
Pará	2007 - 2010	40 a 44	male	brown	never married	Middle School	Belém	B227
Pará	2007 - 2010	35 a 39	male	brown	never married	Middle School	Ananindeua	B227
Pará	2007 - 2010	45 a 49	male	brown	never married	incomplete undergraduate degree	Belém	B205
Pará	2007 - 2010	≥60	male	brown	never married	High School	Belém	B208
Pará	2007 - 2010	25 a 29	male	brown	Married	Middle School	Barcarena	B227
Pará	2007 - 2010	30 a 34	male	brown	Married	Middle School	Belém	B207
Pará	2007 - 2010	20 a 24	male	brown	never married	incomplete undergraduate degree	Belém	B207
Pará	2007 - 2010	50 a 54	female	Black	Married	Undergraduate degree	Ananindeua	B238
Pará	2007 - 2010	55 a 59	male	brown	divorced	incomplete undergraduate degree	Ananindeua	B227
Pará	2007 - 2010	35 a 39	male	brown	never married	Middle School	Belém	B227
Pará	2007 - 2010	20 a 24	male	brown	never married	incomplete undergraduate degree	Abaetetuba	B206
Pará	2007 - 2010	30 a 34	male	Black	never married	Not Declared	Belém	B227
Pará	2007 - 2010	30 a 34	male	brown	never married	incomplete undergraduate degree	Belém	B207
Pará	2007 - 2010	20 a 24	male	Black	never married	High School	Belém	B238
Pará	2007 - 2010	30 a 34	male	brown	never married	High School	Belém	B207
Pará	2007 - 2010	25 a 29	male	White	never married	incomplete undergraduate degree	Ananindeua	B208
Pará	2007 - 2010	40 a 44	male	White	never married	incomplete undergraduate degree	Belém	B200
Pará	2007 - 2010	30 a 34	male	brown	never married	High School	Belém	B227
Pará	2007 - 2010	25 a 29	male	brown	never married	incomplete undergraduate degree	Belém	B208
Pará	2007 - 2010	≥60	male	brown	never married	Not Declared	Belém	B207
Pará	2007 - 2010	45 a 49	male	brown	never married	High School	Belém	B227
Pará	2007 - 2010	35 a 39	female	brown	divorced	Undergraduate degree	Belém	B227
Pará	2007 - 2010	35 a 39	female	brown	never married	High School	Ananindeua	B201
Pará	2007 - 2010	20 a 24	male	White	never married	Undergraduate degree	Belém	B24
Pará	2007 - 2010	40 a 44	male	brown	never married	incomplete undergraduate degree	Belém	B227
Pará	2007 - 2010	40 a 44	male	brown	never married	High School	Ananindeua	B206
Pará	2007 - 2010	40 a 44	male	Black	Married	Middle School	Abaetetuba	B205
Pará	2007 - 2010	25 a 29	male	brown	never married	incomplete undergraduate degree	Belém	B238
Pará	2007 - 2010	15 a 19	male	brown	never married	High School	Tomé-Açu	B227
Pará	2007 - 2010	25 a 29	male	brown	never married	incomplete undergraduate degree	São João de Pirabas	B201
Pará	2007 - 2010	30 a 34	male	brown	never married	incomplete undergraduate degree	Belém	B207
Pará	2007 - 2010	40 a 44	female	brown	widowed	Not Declared	Belém	B238
Pará	2007 - 2010	45 a 49	male	Black	never married	High School	Belém	B207
Pará	2007 - 2010	50 a 54	male	brown	never married	incomplete undergraduate degree	Ananindeua	B207
Bahia	2007 - 2010	45 a 49	male	brown	never married	incomplete undergraduate degree	Ananindeua	B207
Pará	2007 - 2010	35 a 39	male	brown	never married	High School	Belém	B206
Pará	2007 - 2010	50 a 54	female	brown	Married	High School	Belém	B227
Pará	2007 - 2010	25 a 29	female	brown	Married	incomplete undergraduate degree	Belém	B208
Pará	2007 - 2010	30 a 34	male	Black	never married	Undergraduate degree	Belém	B24
Pará	2007 - 2010	30 a 34	male	White	never married	High School	Belém	B208
Pará	2007 - 2010	25 a 29	male	brown	never married	High School	Ananindeua	B207
Pará	2007 - 2010	25 a 29	male	brown	never married	incomplete undergraduate degree	Belém	B227
Pará	2007 - 2010	35 a 39	male	brown	never married	incomplete undergraduate degree	Belém	B207
Pará	2007 - 2010	35 a 39	male	brown	never married	High School	Belém	B208
Pará	2007 - 2010	40 a 44	male	brown	never married	High School	Ananindeua	B227
Pará	2007 - 2010	30 a 34	male	brown	Married	High School	Bagre	B208
Pará	2007 - 2010	25 a 29	male	White	never married	elementary school	Santana do Araguaia	B207
Pará	2007 - 2010	≥60	male	brown	never married	Middle School	Bragança	B207
Pará	2007 - 2010	55 a 59	male	brown	Married	incomplete undergraduate degree	Belém	B207
Pará	2007 - 2010	30 a 34	female	brown	widowed	incomplete undergraduate degree	Igarapé-Miri	B207
Pará	2007 - 2010	25 a 29	female	brown	never married	Middle School	Parauapebas	B200
Pará	2007 - 2010	35 a 39	male	brown	never married	High School	Ananindeua	B227
Pará	2007 - 2010	40 a 44	male	brown	never married	Middle School	Belém	B208
Pará	2007 - 2010	40 a 44	male	brown	never married	Middle School	Marituba	B238
Pará	2007 - 2010	45 a 49	female	brown	never married	Middle School	Marituba	B24
Pará	2007 - 2010	35 a 39	female	brown	Married	incomplete undergraduate degree	Marituba	B207
Pará	2007 - 2010	40 a 44	male	brown	never married	incomplete undergraduate degree	Belém	B238
Pará	2007 - 2010	35 a 39	male	brown	never married	High School	Ananindeua	B207
Pará	2007 - 2010	25 a 29	male	brown	never married	High School	Belém	B227
Pará	2007 - 2010	35 a 39	male	White	Married	Middle School	Ananindeua	B201
Pará	2007 - 2010	40 a 44	male	White	never married	Undergraduate degree	Belém	B207
Pará	2007 - 2010	35 a 39	male	brown	never married	Middle School	Abaetetuba	B201
Pará	2007 - 2010	40 a 44	male	brown	never married	incomplete undergraduate degree	Belém	B206
Pará	2007 - 2010	45 a 49	female	Black	widowed	High School	São Félix do Xingu	B200
Pará	2007 - 2010	35 a 39	female	brown	never married	Middle School	Belém	B24
Not Declared	2007 - 2010	25 a 29	female	brown	Married	incomplete undergraduate degree	Rondon do Pará	B207
Pará	2007 - 2010	40 a 44	female	White	Married	Middle School	Belém	B207
Pará	2007 - 2010	35 a 39	female	brown	never married	Middle School	Paragominas	B207
Pará	2007 - 2010	30 a 34	male	brown	Married	Not Declared	Ananindeua	B238
Pará	2007 - 2010	50 a 54	female	brown	never married	Undergraduate degree	Belém	B208
Pará	2007 - 2010	35 a 39	female	brown	never married	High School	Ananindeua	B208
Pará	2007 - 2010	25 a 29	male	brown	never married	Undergraduate degree	Belém	B207
Pará	2007 - 2010	30 a 34	female	brown	never married	Middle School	Santa Izabel do Pará	B205
São Paulo	2007 - 2010	40 a 44	male	White	never married	Undergraduate degree	Ananindeua	B207
Pará	2007 - 2010	25 a 29	female	brown	never married	Middle School	Ananindeua	B201
Pará	2007 - 2010	40 a 44	female	brown	Married	High School	Santa Bárbara do Pará	B227
Pará	2007 - 2010	≥60	female	brown	Married	High School	Belém	B207
Pará	2007 - 2010	45 a 49	male	brown	never married	incomplete undergraduate degree	Belém	B206
Pará	2007 - 2010	25 a 29	male	brown	never married	High School	Belém	B207
Pará	2007 - 2010	50 a 54	male	brown	Not Declared	Not Declared	Belém	B200
Pará	2007 - 2010	30 a 34	female	brown	never married	incomplete undergraduate degree	Belém	B206
Pará	2007 - 2010	25 a 29	male	brown	never married	High School	Marapanim	B238
Pará	2007 - 2010	40 a 44	male	brown	never married	High School	Castanhal	B227
Pará	2007 - 2010	35 a 39	male	brown	never married	Middle School	Belém	B208
Pará	2007 - 2010	45 a 49	female	brown	Married	High School	Ananindeua	B227
Pará	2007 - 2010	25 a 29	male	brown	never married	High School	Belém	B206
Pará	2007 - 2010	40 a 44	male	brown	never married	Undergraduate degree	Belém	B227
Pará	2007 - 2010	<5	male	brown	Not Declared	Not Declared	Belém	B208
Ceará	2007 - 2010	40 a 44	male	brown	never married	Undergraduate degree	Soure	B207
Maranhão	2007 - 2010	≥60	male	brown	Married	Not Declared	Belém	B207
Rio Grande do Sul	2007 - 2010	50 a 54	male	Black	widowed	Middle School	Paragominas	B207
Pará	2007 - 2010	45 a 49	male	White	never married	Undergraduate degree	Belém	B207
Pará	2007 - 2010	40 a 44	male	brown	Married	incomplete undergraduate degree	Castanhal	B207
Pará	2007 - 2010	20 a 24	female	brown	never married	incomplete undergraduate degree	Belém	B227
Pará	2007 - 2010	25 a 29	male	brown	never married	Middle School	Belém	B201
Pará	2007 - 2010	30 a 34	male	brown	Married	incomplete undergraduate degree	Belém	B227
Pará	2007 - 2010	35 a 39	male	brown	never married	Middle School	Belém	B201
Pará	2007 - 2010	55 a 59	male	White	Married	High School	Belém	B24
Pará	2007 - 2010	25 a 29	male	brown	never married	High School	Belém	B206
Pará	2007 - 2010	25 a 29	female	brown	never married	Middle School	Barcarena	B238
Pará	2007 - 2010	≥60	male	brown	Married	Middle School	Marituba	B207
Pará	2007 - 2010	40 a 44	male	brown	never married	High School	Belém	B238
Pará	2007 - 2010	35 a 39	female	yellow	never married	Middle School	Belém	B207
Paraná	2007 - 2010	40 a 44	female	brown	Married	High School	Novo Progresso	B227
Pará	2007 - 2010	45 a 49	female	brown	never married	Undergraduate degree	Belém	B201
Pará	2007 - 2010	40 a 44	male	brown	never married	Middle School	Belém	B222
Maranhão	2007 - 2010	50 a 54	male	brown	never married	Middle School	Belém	B205
Pará	2007 - 2010	35 a 39	male	White	never married	Undergraduate degree	Belém	B208
Pará	2007 - 2010	30 a 34	male	brown	never married	incomplete undergraduate degree	Ananindeua	B207
Pará	2007 - 2010	35 a 39	male	brown	never married	incomplete undergraduate degree	Ananindeua	B24
Pará	2007 - 2010	25 a 29	female	brown	never married	High School	Marituba	B201
Pará	2007 - 2010	<5	female	brown	Not Declared	Not Declared	Ipixuna do Pará	B207
Pará	2007 - 2010	35 a 39	female	brown	Married	High School	Belém	B200
Pará	2007 - 2010	≥60	male	brown	widowed	Middle School	Belém	B24
Pará	2007 - 2010	≥60	female	brown	never married	Middle School	Belém	B200
Ceará	2007 - 2010	35 a 39	female	brown	never married	Not Declared	Ananindeua	B227
Pará	2007 - 2010	30 a 34	male	brown	Married	Undergraduate degree	Belém	B206
Pará	2007 - 2010	40 a 44	male	brown	never married	High School	Belém	B200
Pará	2007 - 2010	35 a 39	male	brown	Married	High School	Belém	B200
Pará	2007 - 2010	25 a 29	male	brown	never married	High School	Belém	B208
Pará	2007 - 2010	35 a 39	male	brown	divorced	Undergraduate degree	Abaetetuba	B207
Pará	2007 - 2010	≥60	male	brown	widowed	High School	Barcarena	B227
Pará	2007 - 2010	30 a 34	male	brown	never married	High School	Belém	B207
Pará	2007 - 2010	35 a 39	male	brown	never married	Middle School	Paragominas	B207
Pará	2007 - 2010	45 a 49	male	brown	never married	Middle School	Mocajuba	B227
Pará	2007 - 2010	45 a 49	male	brown	Married	High School	Belém	B238
Pará	2007 - 2010	20 a 24	female	brown	never married	High School	Belém	B207
Pará	2007 - 2010	35 a 39	male	brown	never married	High School	Belém	B207
Pará	2007 - 2010	35 a 39	male	brown	never married	High School	Belém	B205
Pará	2007 - 2010	45 a 49	female	brown	never married	High School	Belém	B208
Pará	2007 - 2010	50 a 54	male	brown	never married	incomplete undergraduate degree	Belém	B207
Pará	2007 - 2010	25 a 29	male	brown	never married	Middle School	Belém	B24
Pará	2007 - 2010	40 a 44	male	brown	never married	incomplete undergraduate degree	Belém	B200
Pará	2007 - 2010	20 a 24	male	brown	never married	incomplete undergraduate degree	Belém	B206
Pará	2007 - 2010	25 a 29	male	brown	Married	High School	Santa Izabel do Pará	B227
Pará	2007 - 2010	<5	male	brown	Not Declared	Not Declared	Barcarena	B201
Pará	2007 - 2010	45 a 49	male	brown	never married	incomplete undergraduate degree	Belém	B200
Maranhão	2007 - 2010	45 a 49	male	brown	never married	High School	Ananindeua	B227
Pará	2007 - 2010	20 a 24	female	Black	never married	High School	São Domingos do Capim	B207
Pará	2007 - 2010	45 a 49	female	brown	never married	High School	Belém	B227
Pará	2007 - 2010	25 a 29	male	brown	never married	High School	Ananindeua	B207
Pará	2007 - 2010	35 a 39	male	brown	never married	High School	Ananindeua	B207
Pará	2007 - 2010	25 a 29	male	brown	never married	Undergraduate degree	Marabá	B220
Pará	2007 - 2010	35 a 39	female	brown	never married	High School	Belém	B207
Pará	2007 - 2010	15 a 19	male	brown	never married	High School	Belém	B207
Pará	2007 - 2010	35 a 39	female	brown	Married	incomplete undergraduate degree	Belém	B200
Pará	2007 - 2010	35 a 39	male	brown	never married	incomplete undergraduate degree	Abaetetuba	B200
Pará	2007 - 2010	35 a 39	male	brown	never married	High School	Belém	B227
Pará	2007 - 2010	20 a 24	female	brown	never married	High School	Tomé-Açu	B208
Pará	2007 - 2010	30 a 34	female	brown	never married	Middle School	Ipixuna do Pará	B201
Pará	2007 - 2010	30 a 34	male	Black	never married	Undergraduate degree	Belém	B208
Pará	2007 - 2010	30 a 34	female	brown	Married	incomplete undergraduate degree	Benevides	B201
Pará	2007 - 2010	55 a 59	male	brown	never married	Middle School	Belém	B227
Pará	2007 - 2010	<5	male	brown	Not Declared	Not Declared	Belém	B208
Pará	2007 - 2010	55 a 59	female	brown	Married	Not Declared	Marituba	B227
Pará	2007 - 2010	<5	female	White	Not Declared	Not Declared	Belém	B201
Pará	2007 - 2010	20 a 24	male	brown	never married	incomplete undergraduate degree	São Miguel do Guamá	B207
Pará	2007 - 2010	20 a 24	male	brown	never married	Middle School	Belém	B208
Pará	2007 - 2010	25 a 29	male	brown	never married	incomplete undergraduate degree	Marituba	B208
Pará	2007 - 2010	45 a 49	male	brown	Married	Undergraduate degree	Belém	B207
Pará	2007 - 2010	25 a 29	male	brown	never married	High School	Belém	B207
Pará	2007 - 2010	30 a 34	male	brown	never married	incomplete undergraduate degree	Belém	B238
Pará	2007 - 2010	25 a 29	male	brown	Married	incomplete undergraduate degree	Belém	B208
Pará	2007 - 2010	20 a 24	male	brown	never married	High School	Bragança	B227
Pará	2007 - 2010	30 a 34	male	brown	Married	incomplete undergraduate degree	Belém	B207
Pará	2007 - 2010	20 a 24	male	brown	never married	High School	Belém	B227
Pará	2007 - 2010	45 a 49	female	brown	never married	Middle School	Tailândia	B227
Pará	2007 - 2010	40 a 44	male	brown	never married	High School	Belém	B206
Pará	2007 - 2010	30 a 34	male	brown	never married	incomplete undergraduate degree	Belém	B227
Pará	2007 - 2010	35 a 39	male	brown	never married	incomplete undergraduate degree	Belém	B24
Pará	2007 - 2010	50 a 54	female	brown	Married	Undergraduate degree	Castanhal	B207
Pará	2007 - 2010	40 a 44	male	brown	Married	Middle School	Belém	B227
Pará	2007 - 2010	30 a 34	female	brown	never married	incomplete undergraduate degree	Belém	B227
Pará	2007 - 2010	50 a 54	male	brown	divorced	Middle School	Belém	B227
Rio de Janeiro	2007 - 2010	45 a 49	female	brown	never married	Not Declared	Belém	B238
Pará	2007 - 2010	25 a 29	female	brown	never married	Not Declared	Igarapé-Miri	B208
Pará	2007 - 2010	45 a 49	female	brown	Married	Middle School	Paragominas	B205
Pará	2007 - 2010	25 a 29	male	brown	never married	High School	Viseu	B205
Pará	2007 - 2010	40 a 44	male	brown	never married	incomplete undergraduate degree	Ananindeua	B207
Pará	2007 - 2010	25 a 29	male	White	never married	incomplete undergraduate degree	Belém	B227
Maranhão	2007 - 2010	30 a 34	female	Black	never married	High School	Belém	B200
Pará	2007 - 2010	40 a 44	female	brown	divorced	Undergraduate degree	Belém	B200
Maranhão	2007 - 2010	35 a 39	male	brown	never married	Undergraduate degree	Cumaru do Norte	B207
Pará	2007 - 2010	45 a 49	female	brown	never married	High School	Belém	B201
Pará	2007 - 2010	35 a 39	male	brown	never married	incomplete undergraduate degree	Belém	B227
Pará	2007 - 2010	55 a 59	male	brown	divorced	incomplete undergraduate degree	Belém	B200
Pará	2007 - 2010	25 a 29	male	White	never married	High School	Belém	B208
Pará	2007 - 2010	35 a 39	male	brown	never married	Middle School	Ananindeua	B208
Pará	2007 - 2010	<5	female	brown	Not Declared	Not Declared	Cametá	B24
Pará	2007 - 2010	25 a 29	female	brown	never married	Not Declared	Belém	B207
Pará	2007 - 2010	30 a 34	female	brown	Married	Middle School	Castanhal	B208
Pará	2007 - 2010	30 a 34	male	brown	never married	elementary school	Belém	B208
Pará	2007 - 2010	40 a 44	female	brown	never married	incomplete undergraduate degree	Belém	B207
Pará	2007 - 2010	40 a 44	male	brown	never married	High School	Belém	B200
Pará	2007 - 2010	35 a 39	female	Black	never married	Middle School	Belém	B222
Pará	2007 - 2010	45 a 49	male	brown	never married	Undergraduate degree	Belém	B206
Pará	2007 - 2010	45 a 49	female	brown	never married	incomplete undergraduate degree	Belém	B207
Pará	2007 - 2010	35 a 39	male	brown	Married	Middle School	Belém	B207
Pará	2007 - 2010	40 a 44	male	brown	never married	incomplete undergraduate degree	Belém	B207
Pará	2007 - 2010	20 a 24	female	brown	never married	incomplete undergraduate degree	Belém	B200
Pará	2007 - 2010	25 a 29	male	brown	never married	Middle School	Belém	B207
Pará	2007 - 2010	25 a 29	male	brown	never married	High School	Belém	B208
Pará	2007 - 2010	40 a 44	male	White	never married	Undergraduate degree	Itaituba	B206
Pará	2007 - 2010	35 a 39	female	brown	Married	High School	Abaetetuba	B207
Pará	2007 - 2010	45 a 49	male	brown	never married	High School	Belém	B227
Pará	2007 - 2010	45 a 49	female	brown	never married	High School	Belém	B227
Pará	2007 - 2010	35 a 39	male	brown	never married	High School	Belém	B209
Pará	2007 - 2010	30 a 34	female	brown	never married	High School	Castanhal	B24
Pará	2007 - 2010	30 a 34	female	White	never married	High School	Capanema	B207
Pará	2007 - 2010	35 a 39	male	brown	never married	Undergraduate degree	Belém	B208
Pará	2007 - 2010	40 a 44	female	brown	never married	High School	Belém	B208
Pará	2007 - 2010	45 a 49	male	brown	Married	Middle School	Capanema	B227
Pará	2007 - 2010	20 a 24	female	White	never married	Middle School	Marituba	B208
Pará	2007 - 2010	30 a 34	male	White	never married	High School	Ananindeua	B208
Pará	2007 - 2010	≥60	female	brown	Married	Undergraduate degree	Ananindeua	B207
Pará	2007 - 2010	25 a 29	female	brown	never married	incomplete undergraduate degree	Belém	B208
Pará	2007 - 2010	25 a 29	female	brown	never married	High School	Belém	B238
Pará	2007 - 2010	35 a 39	male	brown	never married	incomplete undergraduate degree	Belém	B227
Pará	2007 - 2010	20 a 24	female	brown	never married	High School	Belém	B200
Pará	2007 - 2010	25 a 29	female	brown	Married	Middle School	Vigia	B201
Pará	2007 - 2010	30 a 34	male	brown	never married	Middle School	Bragança	B208
Pará	2007 - 2010	30 a 34	male	brown	never married	Middle School	Abaetetuba	B227
Pará	2007 - 2010	10 a 14	male	brown	never married	High School	Belém	B207
Pará	2007 - 2010	30 a 34	male	White	never married	incomplete undergraduate degree	Belém	B208
Pará	2007 - 2010	≥60	male	brown	Married	incomplete undergraduate degree	Belém	B227
Pará	2007 - 2010	20 a 24	male	brown	never married	incomplete undergraduate degree	Belém	B227
Pará	2007 - 2010	35 a 39	male	brown	never married	Middle School	Belém	B208
Pará	2007 - 2010	35 a 39	male	brown	Married	High School	Ananindeua	B200
Pará	2007 - 2010	40 a 44	male	brown	Married	incomplete undergraduate degree	Colares	B227
Pará	2007 - 2010	50 a 54	male	brown	never married	High School	Belém	B201
Pará	2007 - 2010	30 a 34	male	brown	never married	incomplete undergraduate degree	Belém	B207
Pará	2007 - 2010	40 a 44	male	brown	never married	incomplete undergraduate degree	Belém	B207
Pará	2007 - 2010	35 a 39	male	brown	never married	High School	Ponta de Pedras	B24
Paraíba	2007 - 2010	45 a 49	male	brown	never married	incomplete undergraduate degree	Belém	B212
Pará	2007 - 2010	40 a 44	female	White	Married	incomplete undergraduate degree	Belém	B201
Pará	2007 - 2010	25 a 29	female	Black	never married	High School	Belém	B200
Pará	2007 - 2010	≥60	male	Black	widowed	elementary school	Ananindeua	B201
Pará	2007 - 2010	45 a 49	male	Black	never married	Undergraduate degree	Belém	B213
Pará	2007 - 2010	30 a 34	male	Black	never married	Middle School	Paragominas	B227
Pará	2007 - 2010	40 a 44	male	brown	never married	High School	Belém	B238
Pará	2007 - 2010	25 a 29	male	White	never married	High School	Belém	B207
Pará	2007 - 2010	35 a 39	male	brown	never married	Middle School	Bujaru	B208
Pará	2007 - 2010	50 a 54	male	brown	Married	High School	Belém	B213
Pará	2007 - 2010	45 a 49	female	brown	never married	Not Declared	Belém	B208
Pará	2007 - 2010	50 a 54	male	Black	never married	High School	Belém	B200
Pará	2007 - 2010	20 a 24	male	brown	never married	incomplete undergraduate degree	Belém	B207
Pará	2007 - 2010	55 a 59	male	brown	never married	incomplete undergraduate degree	Belém	B24
Pará	2007 - 2010	25 a 29	male	brown	never married	High School	Belém	B207
Pará	2007 - 2010	35 a 39	female	brown	Married	incomplete undergraduate degree	Ananindeua	B207
Pará	2007 - 2010	55 a 59	male	brown	never married	High School	Barcarena	B238
Pará	2007 - 2010	25 a 29	male	brown	never married	incomplete undergraduate degree	Belém	B227
Maranhão	2007 - 2010	30 a 34	male	brown	never married	Undergraduate degree	Belém	B200
Not Declared	2007 - 2010	35 a 39	male	brown	Married	incomplete undergraduate degree	Belém	B207
Pará	2007 - 2010	30 a 34	male	brown	never married	incomplete undergraduate degree	Belém	B207
Pará	2007 - 2010	40 a 44	female	brown	never married	elementary school	Marituba	B24
Pará	2007 - 2010	25 a 29	female	White	never married	incomplete undergraduate degree	Belém	B207
Pará	2007 - 2010	40 a 44	male	White	Married	High School	Belém	B227
Pará	2007 - 2010	35 a 39	male	brown	never married	incomplete undergraduate degree	Ananindeua	B207
Pará	2007 - 2010	50 a 54	male	brown	never married	High School	Belém	B227
Pará	2007 - 2010	≥60	male	brown	never married	High School	Belém	B227
Pará	2007 - 2010	20 a 24	male	brown	never married	incomplete undergraduate degree	Belém	B200
Pará	2007 - 2010	50 a 54	male	brown	never married	elementary school	Belém	B200
Pará	2007 - 2010	25 a 29	male	brown	never married	High School	Belém	B207
Pará	2007 - 2010	<5	female	brown	Not Declared	Not Declared	Belém	B201
Pará	2007 - 2010	30 a 34	female	brown	never married	High School	Ponta de Pedras	B200
Pará	2007 - 2010	30 a 34	female	White	never married	High School	Belém	B238
Pará	2007 - 2010	30 a 34	female	White	never married	Undergraduate degree	Belém	B207
Maranhão	2007 - 2010	30 a 34	male	brown	never married	incomplete undergraduate degree	Belém	B207
Pará	2007 - 2010	50 a 54	female	brown	widowed	High School	Moju	B201
Ceará	2007 - 2010	45 a 49	male	brown	never married	elementary school	Tailândia	B208
Pará	2007 - 2010	≥60	male	brown	widowed	incomplete undergraduate degree	Belém	B200
Pará	2007 - 2010	55 a 59	male	brown	Married	High School	Ananindeua	B227
Pará	2007 - 2010	35 a 39	male	brown	never married	High School	Belém	B24
Pará	2007 - 2010	40 a 44	male	brown	never married	High School	Belém	B24
Pará	2007 - 2010	30 a 34	male	brown	never married	High School	São Caetano de Odivelas	B210
Pará	2007 - 2010	45 a 49	male	brown	never married	High School	Ananindeua	B207
Pará	2007 - 2010	45 a 49	female	brown	never married	Middle School	Belém	B24
Pará	2007 - 2010	25 a 29	female	brown	stable union	Middle School	Belém	B201
Pará	2007 - 2010	55 a 59	male	brown	never married	elementary school	Belém	B208
Pará	2007 - 2010	25 a 29	male	White	Not Declared	Not Declared	Belém	B24
Pará	2007 - 2010	≥60	male	brown	Married	Middle School	Ananindeua	B238
Pará	2007 - 2010	25 a 29	male	brown	Married	High School	Belém	B200
Pará	2007 - 2010	35 a 39	male	brown	never married	Middle School	Ananindeua	B208
Rio Grande do Sul	2007 - 2010	40 a 44	male	White	divorced	incomplete undergraduate degree	Belém	B207
Amapá	2007 - 2010	35 a 39	male	brown	Married	High School	Belém	B207
Pará	2007 - 2010	35 a 39	male	brown	never married	High School	Belém	B208
Pará	2007 - 2010	35 a 39	male	brown	never married	incomplete undergraduate degree	Belém	B200
Pará	2007 - 2010	20 a 24	male	brown	never married	High School	Primavera	B200
Pará	2007 - 2010	≥60	male	brown	Married	incomplete undergraduate degree	Bagre	B24
Not Declared	2007 - 2010	40 a 44	male	brown	never married	Undergraduate degree	Belém	B24
Pará	2007 - 2010	45 a 49	male	brown	never married	High School	Belém	B207
Pará	2007 - 2010	40 a 44	female	brown	never married	incomplete undergraduate degree	Ananindeua	B207
Pará	2007 - 2010	30 a 34	male	Black	never married	High School	Belém	B207
Pará	2007 - 2010	35 a 39	male	brown	never married	High School	Belém	B207
Pará	2007 - 2010	55 a 59	male	brown	Married	incomplete undergraduate degree	Parauapebas	B207
Pará	2007 - 2010	40 a 44	male	brown	Married	Middle School	Ananindeua	B200
Pará	2007 - 2010	25 a 29	male	brown	never married	Middle School	Belém	B207
Pará	2007 - 2010	40 a 44	male	White	Married	Undergraduate degree	Bragança	B238
Pará	2007 - 2010	50 a 54	female	brown	divorced	incomplete undergraduate degree	Belém	B201
Rondônia	2007 - 2010	50 a 54	male	brown	never married	Undergraduate degree	Belém	B227
Pará	2007 - 2010	30 a 34	male	brown	never married	Undergraduate degree	Ananindeua	B227
Pará	2007 - 2010	25 a 29	male	Black	never married	High School	Belém	B207
Pará	2007 - 2010	55 a 59	male	brown	Married	incomplete undergraduate degree	Belém	B207
Pará	2007 - 2010	55 a 59	male	brown	Married	High School	Belém	B227
Pará	2007 - 2010	45 a 49	male	Black	never married	Undergraduate degree	Belém	B208
Pará	2007 - 2010	30 a 34	female	White	divorced	Not Declared	Belém	B208
Pará	2007 - 2010	25 a 29	male	brown	never married	Middle School	Belém	B207
Pará	2007 - 2010	25 a 29	male	White	never married	Undergraduate degree	Belém	B207
Pará	2007 - 2010	25 a 29	male	brown	Married	Undergraduate degree	Moju	B201
Pará	2007 - 2010	40 a 44	male	brown	never married	High School	Ananindeua	B227
Not Declared	2007 - 2010	40 a 44	male	White	Married	Undergraduate degree	Belém	B24
Pará	2007 - 2010	20 a 24	male	brown	never married	High School	Belém	B207
Pará	2007 - 2010	40 a 44	male	White	never married	Middle School	Santa Maria do Pará	B207
Pará	2007 - 2010	45 a 49	male	brown	never married	Middle School	São Félix do Xingu	B207
Pará	2007 - 2010	55 a 59	female	brown	divorced	incomplete undergraduate degree	Belém	B207
Pará	2007 - 2010	5 a 9	male	brown	never married	elementary school	Igarapé-Açu	B201
Pará	2007 - 2010	45 a 49	female	brown	Married	High School	Abaetetuba	B208
Ceará	2007 - 2010	55 a 59	male	brown	never married	incomplete undergraduate degree	Mãe do Rio	B208
Maranhão	2007 - 2010	35 a 39	male	brown	never married	Middle School	Parauapebas	B200
Pará	2007 - 2010	35 a 39	male	brown	divorced	incomplete undergraduate degree	Castanhal	B208
Pará	2007 - 2010	25 a 29	male	brown	never married	Middle School	Tailândia	B201
Pará	2007 - 2010	25 a 29	male	brown	never married	incomplete undergraduate degree	Belém	B208
Pará	2007 - 2010	35 a 39	female	brown	never married	High School	Belém	B200
Pará	2007 - 2010	40 a 44	male	brown	Married	elementary school	Belém	B207
Pará	2007 - 2010	35 a 39	male	brown	never married	incomplete undergraduate degree	Belém	B208
Pará	2007 - 2010	30 a 34	male	brown	never married	Middle School	Santa Bárbara do Pará	B207
Pará	2007 - 2010	30 a 34	male	brown	widowed	incomplete undergraduate degree	Belém	B200
Pará	2007 - 2010	35 a 39	male	brown	Married	High School	Belém	B227
Pará	2007 - 2010	45 a 49	male	White	Married	incomplete undergraduate degree	Belém	B227
Pará	2007 - 2010	≥60	male	brown	Married	High School	Belém	B207
Pará	2007 - 2010	25 a 29	male	brown	never married	elementary school	Belém	B207
Pará	2007 - 2010	40 a 44	male	brown	never married	High School	Belém	B200
Pará	2007 - 2010	50 a 54	male	brown	never married	High School	Belém	B200
Pará	2007 - 2010	35 a 39	male	brown	never married	Middle School	Belém	B205
Pará	2007 - 2010	25 a 29	male	brown	never married	High School	Ananindeua	B227
Pará	2007 - 2010	<5	male	brown	Not Declared	Not Declared	Ananindeua	B207
Pará	2007 - 2010	20 a 24	male	brown	never married	incomplete undergraduate degree	Belém	B205
Pará	2007 - 2010	35 a 39	male	brown	never married	Undergraduate degree	Belém	B238
Pará	2007 - 2010	35 a 39	female	brown	never married	incomplete undergraduate degree	Benevides	B207
Pará	2007 - 2010	50 a 54	male	brown	never married	Not Declared	Eldorado do Carajás	B218
Pará	2007 - 2010	20 a 24	female	brown	never married	elementary school	Ananindeua	B24
Pará	2007 - 2010	≥60	male	brown	never married	Middle School	Belém	B222
Pará	2007 - 2010	40 a 44	female	brown	Married	High School	Abaetetuba	B205
Pará	2007 - 2010	35 a 39	male	Black	Married	High School	Castanhal	B227
Pará	2007 - 2010	35 a 39	male	brown	never married	High School	Belém	B207
Pará	2007 - 2010	55 a 59	female	brown	never married	elementary school	Abaetetuba	B201
Pará	2007 - 2010	55 a 59	male	White	Married	incomplete undergraduate degree	Capanema	B24
Pará	2007 - 2010	40 a 44	male	White	never married	Undergraduate degree	Belém	B210
Pará	2007 - 2010	45 a 49	male	brown	never married	High School	Bragança	B207
Pará	2007 - 2010	35 a 39	male	brown	never married	incomplete undergraduate degree	Belém	B24
Pará	2007 - 2010	30 a 34	male	brown	never married	Middle School	Cametá	B24
Pará	2007 - 2010	25 a 29	female	brown	never married	Not Declared	Belém	B200
Pará	2007 - 2010	≥60	male	brown	Married	High School	Curralinho	B200
Pará	2007 - 2010	30 a 34	male	White	never married	incomplete undergraduate degree	Belém	B208
Pará	2007 - 2010	10 a 14	male	brown	never married	elementary school	Belém	B201
Pará	2007 - 2010	50 a 54	male	brown	never married	elementary school	Marituba	B208
Pará	2007 - 2010	50 a 54	male	brown	Married	Undergraduate degree	Santo Antônio do Tauá	B207
Pará	2007 - 2010	55 a 59	male	White	never married	High School	Belém	B227
Pará	2007 - 2010	35 a 39	male	Black	Married	incomplete undergraduate degree	Baião	B206
Pará	2007 - 2010	<5	female	brown	Not Declared	Not Declared	Belém	B201
Pará	2007 - 2010	55 a 59	female	brown	never married	Middle School	Marituba	B227
Pará	2007 - 2010	20 a 24	male	brown	never married	High School	Belém	B207
Pará	2007 - 2010	≥60	male	brown	Married	High School	Belém	B200
Pará	2007 - 2010	40 a 44	male	brown	never married	Middle School	Belém	B227
Pará	2007 - 2010	25 a 29	male	Black	never married	Middle School	Belém	B205
Pará	2007 - 2010	40 a 44	male	brown	never married	High School	Barcarena	B227
Pará	2007 - 2010	35 a 39	male	brown	never married	elementary school	São Félix do Xingu	B200
Pará	2007 - 2010	30 a 34	female	brown	never married	High School	Augusto Corrêa	B24
Pará	2007 - 2010	45 a 49	female	brown	widowed	Middle School	Belém	B200
Pará	2007 - 2010	40 a 44	female	brown	Married	Middle School	Belém	B24
Pará	2007 - 2010	30 a 34	female	White	Married	Undergraduate degree	Barcarena	B206
Pará	2007 - 2010	35 a 39	male	brown	Married	High School	Belém	B207
Pará	2007 - 2010	30 a 34	male	brown	never married	incomplete undergraduate degree	Castanhal	B207
Pará	2007 - 2010	35 a 39	male	brown	Married	High School	Santa Izabel do Pará	B207
Pará	2007 - 2010	30 a 34	male	brown	never married	High School	Vigia	B212
Pará	2007 - 2010	50 a 54	male	White	Married	Middle School	Belém	B208
Pará	2007 - 2010	55 a 59	male	brown	Married	High School	Belém	B24
Pará	2007 - 2010	30 a 34	male	brown	never married	Middle School	Ananindeua	B227
Not Declared	2007 - 2010	25 a 29	male	Black	never married	High School	Santa Maria do Pará	B227
Pará	2007 - 2010	40 a 44	male	brown	never married	Middle School	Belém	B207
Pará	2007 - 2010	30 a 34	male	Black	never married	elementary school	Aurora do Pará	B207
Pará	2007 - 2010	55 a 59	female	brown	divorced	High School	Belém	B217
Pará	2007 - 2010	25 a 29	male	brown	Married	Undergraduate degree	Belém	B24
Pará	2007 - 2010	30 a 34	female	brown	never married	Middle School	Belém	B207
Pará	2007 - 2010	25 a 29	male	brown	never married	incomplete undergraduate degree	Belém	B207
Pará	2007 - 2010	20 a 24	female	brown	never married	High School	Oeiras do Pará	B207
Pará	2007 - 2010	35 a 39	female	White	Married	incomplete undergraduate degree	Abaetetuba	B201
Pará	2007 - 2010	20 a 24	female	brown	never married	Not Declared	Belém	B200
Pará	2007 - 2010	20 a 24	male	brown	never married	incomplete undergraduate degree	Belém	B205
Pará	2007 - 2010	40 a 44	male	brown	never married	Middle School	Belém	B200
Pará	2007 - 2010	40 a 44	female	brown	widowed	incomplete undergraduate degree	Belém	B207
Pará	2007 - 2010	35 a 39	male	brown	never married	High School	Belém	B207
Pará	2007 - 2010	40 a 44	male	brown	never married	High School	Moju	B201
Pará	2007 - 2010	40 a 44	male	brown	Married	incomplete undergraduate degree	Belém	B207
Tocantins	2007 - 2010	35 a 39	female	White	widowed	incomplete undergraduate degree	Redenção	B227
Pará	2007 - 2010	35 a 39	male	brown	never married	High School	Ananindeua	B24
Pará	2007 - 2010	40 a 44	male	brown	never married	High School	Belém	B200
Pará	2007 - 2010	45 a 49	male	White	never married	High School	Belém	B206
Pará	2007 - 2010	25 a 29	male	brown	Married	Middle School	São Francisco do Pará	B206
Pará	2007 - 2010	30 a 34	male	brown	Not Declared	Not Declared	Belém	B207
Pará	2007 - 2010	≥60	male	brown	Married	High School	Irituia	B200
Pará	2007 - 2010	40 a 44	male	brown	never married	incomplete undergraduate degree	Belém	B227
Pará	2007 - 2010	45 a 49	male	brown	Married	Middle School	Abaetetuba	B24
Pará	2007 - 2010	45 a 49	male	brown	never married	elementary school	Belém	B206
Pará	2007 - 2010	40 a 44	male	brown	never married	Middle School	Ananindeua	B200
Pará	2007 - 2010	50 a 54	male	brown	never married	High School	Belém	B207
Pará	2007 - 2010	40 a 44	male	brown	never married	elementary school	Belém	B208
Pará	2007 - 2010	30 a 34	male	brown	never married	incomplete undergraduate degree	Belém	B207
Pará	2007 - 2010	40 a 44	female	brown	never married	High School	Belém	B24
Pará	2007 - 2010	55 a 59	male	brown	Married	Middle School	Marituba	B207
Pará	2007 - 2010	35 a 39	female	brown	never married	High School	Belém	B207
Pará	2007 - 2010	30 a 34	female	brown	never married	Middle School	Ananindeua	B200
Pará	2007 - 2010	45 a 49	male	brown	never married	Middle School	Belém	B24
Pará	2007 - 2010	30 a 34	female	brown	Not Declared	Middle School	Belém	B200
Pará	2007 - 2010	30 a 34	male	brown	never married	Middle School	Belém	B200
Pará	2007 - 2010	35 a 39	male	brown	never married	Undergraduate degree	Belém	B227
Pará	2007 - 2010	35 a 39	male	Black	never married	High School	Ananindeua	B208
Pará	2007 - 2010	<5	female	brown	Not Declared	Not Declared	Ananindeua	B207
Pará	2007 - 2010	25 a 29	male	brown	never married	incomplete undergraduate degree	Belém	B227
Pará	2007 - 2010	10 a 14	female	brown	never married	Middle School	Belém	B208
Pará	2007 - 2010	50 a 54	male	brown	Married	incomplete undergraduate degree	Breves	B207
Pará	2007 - 2010	40 a 44	female	brown	Married	incomplete undergraduate degree	Ananindeua	B208
Pará	2007 - 2010	30 a 34	male	brown	never married	elementary school	Ananindeua	B200
Pará	2007 - 2010	45 a 49	male	brown	Married	incomplete undergraduate degree	Ananindeua	B208
Pará	2007 - 2010	25 a 29	male	brown	never married	incomplete undergraduate degree	Belém	B207
Pará	2007 - 2010	≥60	male	brown	widowed	Middle School	Belém	B222
Pará	2007 - 2010	30 a 34	female	brown	widowed	High School	Belém	B200
Pará	2007 - 2010	35 a 39	female	brown	widowed	Middle School	Ananindeua	B200
Pará	2007 - 2010	50 a 54	male	brown	Married	incomplete undergraduate degree	Belém	B24
Pará	2007 - 2010	50 a 54	male	Black	never married	Middle School	Belém	B201
Piauí	2007 - 2010	45 a 49	male	brown	never married	High School	Belém	B24
Pará	2007 - 2010	40 a 44	male	brown	Married	incomplete undergraduate degree	Belém	B24
Pará	2007 - 2010	45 a 49	male	White	never married	incomplete undergraduate degree	Belém	B208
Pará	2007 - 2010	30 a 34	male	White	never married	Undergraduate degree	Belém	B200
Pará	2007 - 2010	40 a 44	female	brown	never married	High School	Belém	B222
Pará	2007 - 2010	5 a 9	female	brown	Not Declared	Not Declared	Belém	B204
Pará	2007 - 2010	45 a 49	male	brown	never married	High School	Salinópolis	B207
Pará	2007 - 2010	35 a 39	female	brown	never married	incomplete undergraduate degree	Belém	B207
Pará	2007 - 2010	30 a 34	female	brown	never married	Middle School	Belém	B201
Piauí	2007 - 2010	50 a 54	male	Black	never married	elementary school	Santana do Araguaia	B201
Pará	2007 - 2010	30 a 34	male	brown	never married	incomplete undergraduate degree	Ananindeua	B208
Pará	2007 - 2010	35 a 39	male	brown	never married	Middle School	Ananindeua	B24
Pará	2007 - 2010	35 a 39	female	brown	never married	High School	Marituba	B207
Pará	2007 - 2010	40 a 44	female	brown	never married	Middle School	Belém	B207
Pará	2007 - 2010	30 a 34	male	brown	never married	High School	Ananindeua	B201
Pará	2007 - 2010	30 a 34	male	White	Married	High School	Ananindeua	B227
Pará	2007 - 2010	55 a 59	male	brown	never married	incomplete undergraduate degree	Castanhal	B24
Pará	2007 - 2010	45 a 49	male	brown	Married	High School	Belém	B227
Pará	2007 - 2010	50 a 54	male	brown	never married	High School	Belém	B207
Pará	2007 - 2010	40 a 44	male	brown	never married	High School	Belém	B208
Pará	2007 - 2010	30 a 34	male	brown	never married	High School	Marituba	B200
Pará	2007 - 2010	30 a 34	female	brown	Married	High School	Benevides	B200
Pará	2007 - 2010	30 a 34	male	brown	never married	incomplete undergraduate degree	Belém	B207
Pará	2007 - 2010	35 a 39	female	brown	never married	incomplete undergraduate degree	Belém	B208
Pará	2007 - 2010	45 a 49	male	White	Married	High School	Belém	B227
Pará	2007 - 2010	≥60	male	brown	Not Declared	elementary school	Ponta de Pedras	B208
Pará	2007 - 2010	35 a 39	female	brown	Not Declared	incomplete undergraduate degree	Ananindeua	B24
Pará	2007 - 2010	20 a 24	male	brown	Not Declared	High School	Belém	B24
Pará	2007 - 2010	30 a 34	male	brown	Married	Not Declared	Parauapebas	B208
Pará	2007 - 2010	25 a 29	male	brown	never married	incomplete undergraduate degree	Belém	B200
Pará	2007 - 2010	20 a 24	male	brown	never married	Undergraduate degree	Belém	B205
Pará	2007 - 2010	50 a 54	female	brown	never married	Not Declared	Marituba	B207
Pará	2007 - 2010	30 a 34	male	brown	never married	High School	Ananindeua	B24
Pará	2007 - 2010	50 a 54	female	brown	never married	High School	Tailândia	B208
Goiás	2007 - 2010	55 a 59	male	White	Married	High School	Concórdia do Pará	B201
Pará	2007 - 2010	45 a 49	male	brown	never married	incomplete undergraduate degree	Belém	B227
Pará	2007 - 2010	25 a 29	female	brown	never married	High School	Moju	B205
Pará	2007 - 2010	30 a 34	female	brown	never married	incomplete undergraduate degree	Belém	B207
Pará	2007 - 2010	45 a 49	male	White	never married	High School	Belém	B200
Pará	2007 - 2010	40 a 44	male	brown	never married	High School	Belém	B24
Ceará	2007 - 2010	45 a 49	female	White	never married	High School	Ulianópolis	B207
Pará	2007 - 2010	25 a 29	male	Black	never married	incomplete undergraduate degree	Belém	B208
Pará	2007 - 2010	30 a 34	male	brown	never married	Undergraduate degree	Ananindeua	B207
Pará	2007 - 2010	25 a 29	female	brown	never married	High School	Belém	B201
Pará	2007 - 2010	≥60	male	brown	Married	Not Declared	Belém	B207
Pará	2007 - 2010	30 a 34	male	brown	never married	Undergraduate degree	Belém	B207
Pará	2007 - 2010	50 a 54	female	brown	widowed	High School	Belém	B207
Pará	2007 - 2010	25 a 29	male	brown	never married	incomplete undergraduate degree	Belém	B24
Pará	2007 - 2010	45 a 49	male	brown	Married	incomplete undergraduate degree	Ananindeua	B207
Pará	2007 - 2010	20 a 24	male	brown	never married	incomplete undergraduate degree	Marituba	B207
Pará	2007 - 2010	≥60	female	White	widowed	incomplete undergraduate degree	Belém	B24
Pará	2007 - 2010	25 a 29	male	brown	never married	incomplete undergraduate degree	Belém	B227
Pará	2007 - 2010	55 a 59	male	brown	never married	High School	Curuçá	B24
Pará	2007 - 2010	50 a 54	male	brown	never married	incomplete undergraduate degree	Ananindeua	B24
Pará	2007 - 2010	30 a 34	female	brown	Married	incomplete undergraduate degree	Belém	B208
Pará	2007 - 2010	30 a 34	female	brown	never married	Middle School	Belém	B201
Pará	2007 - 2010	30 a 34	female	Black	never married	High School	Belém	B200
Pará	2007 - 2010	45 a 49	male	brown	never married	High School	Belém	B207
Pará	2007 - 2010	10 a 14	male	brown	never married	Middle School	Belém	B24
Pará	2007 - 2010	40 a 44	male	brown	never married	incomplete undergraduate degree	Belém	B201
Maranhão	2007 - 2010	30 a 34	male	Black	never married	incomplete undergraduate degree	Tailândia	B201
Pará	2007 - 2010	30 a 34	female	brown	never married	Middle School	Belém	B200
Pará	2007 - 2010	35 a 39	female	brown	never married	High School	Belém	B200
Pará	2007 - 2010	40 a 44	female	brown	never married	Middle School	Moju	B201
Pará	2007 - 2010	35 a 39	female	White	never married	High School	Irituia	B208
Pará	2007 - 2010	45 a 49	female	brown	never married	Undergraduate degree	Santarém	B207
Pará	2007 - 2010	≥60	male	brown	Married	incomplete undergraduate degree	Belém	B207
Pará	2007 - 2010	30 a 34	male	brown	widowed	Not Declared	Vigia	B208
Pará	2007 - 2010	55 a 59	male	brown	Married	Undergraduate degree	Ananindeua	B207
Pará	2007 - 2010	40 a 44	male	brown	never married	High School	Belém	B24
Pará	2007 - 2010	55 a 59	male	brown	Married	High School	Belém	B200
Espírito Santo	2007 - 2010	45 a 49	male	brown	Married	High School	Uruará	B24
Maranhão	2007 - 2010	25 a 29	male	Black	never married	Not Declared	Belém	B200
Pará	2007 - 2010	35 a 39	male	brown	Married	Undergraduate degree	Belém	B207
Pará	2007 - 2010	25 a 29	male	brown	never married	incomplete undergraduate degree	Belém	B208
Pará	2007 - 2010	30 a 34	male	brown	never married	incomplete undergraduate degree	Tailândia	B207
Pará	2007 - 2010	40 a 44	male	brown	never married	incomplete undergraduate degree	Belém	B208
Pará	2007 - 2010	35 a 39	male	brown	never married	incomplete undergraduate degree	Belém	B207
Pará	2007 - 2010	40 a 44	male	White	never married	elementary school	Belém	B200
Pará	2007 - 2010	35 a 39	male	brown	never married	High School	Belém	B200
Pará	2007 - 2010	25 a 29	male	Black	never married	High School	Belém	B208
Pará	2007 - 2010	55 a 59	male	brown	Married	Middle School	Canaã dos Carajás	B207
Pará	2007 - 2010	20 a 24	male	White	never married	High School	Abaetetuba	B208
Pará	2007 - 2010	20 a 24	female	brown	Not Declared	Not Declared	Belém	B200
Pará	2007 - 2010	45 a 49	male	brown	never married	Middle School	Salvaterra	B207
Pará	2007 - 2010	35 a 39	female	brown	never married	incomplete undergraduate degree	Belém	B24
Pará	2007 - 2010	45 a 49	male	brown	never married	elementary school	Belém	B227
Pará	2007 - 2010	30 a 34	male	White	never married	incomplete undergraduate degree	Ananindeua	B207
Pará	2007 - 2010	20 a 24	male	brown	never married	incomplete undergraduate degree	Cametá	B238
Pará	2007 - 2010	30 a 34	male	brown	never married	incomplete undergraduate degree	Belém	B210
Pará	2007 - 2010	40 a 44	male	brown	Married	elementary school	Ananindeua	B201
Pará	2007 - 2010	35 a 39	male	brown	Married	Middle School	Marituba	B207
Pará	2007 - 2010	<5	male	brown	Not Declared	Not Declared	Belém	B200
Pará	2007 - 2010	45 a 49	male	brown	never married	incomplete undergraduate degree	Belém	B200
Pará	2007 - 2010	50 a 54	male	White	never married	High School	Belém	B205
Pará	2007 - 2010	30 a 34	female	brown	Married	High School	Belém	B207
Bahia	2007 - 2010	50 a 54	male	brown	never married	High School	Capanema	B207
Pará	2007 - 2010	20 a 24	female	brown	never married	High School	Belém	B24
Pará	2007 - 2010	30 a 34	male	brown	never married	High School	Barcarena	B208
Pará	2007 - 2010	30 a 34	male	White	never married	Undergraduate degree	Belém	B207
Pará	2007 - 2010	50 a 54	female	White	never married	High School	Belém	B200
Pará	2007 - 2010	40 a 44	female	brown	never married	Middle School	Belém	B218
Pará	2007 - 2010	45 a 49	male	brown	never married	High School	Belém	B208
Pará	2007 - 2010	30 a 34	male	brown	never married	High School	Ananindeua	B227
Pará	2007 - 2010	35 a 39	male	brown	never married	incomplete undergraduate degree	Belém	B200
Maranhão	2007 - 2010	30 a 34	male	brown	never married	incomplete undergraduate degree	Abaetetuba	B208
Pará	2007 - 2010	25 a 29	female	brown	never married	High School	Belém	B207
Ceará	2007 - 2010	40 a 44	male	White	never married	elementary school	Marabá	B24
Pará	2007 - 2010	50 a 54	male	brown	Married	Middle School	Ananindeua	B207
Pará	2007 - 2010	30 a 34	female	brown	never married	Middle School	Belém	B24
Pará	2007 - 2010	45 a 49	male	Black	never married	High School	Bragança	B207
Pará	2007 - 2010	25 a 29	male	brown	never married	incomplete undergraduate degree	Belém	B208
Pará	2007 - 2010	35 a 39	female	brown	Not Declared	Not Declared	Belém	B207
Pará	2007 - 2010	35 a 39	female	brown	never married	High School	Belém	B200
Pará	2007 - 2010	15 a 19	female	brown	never married	High School	Belém	B227
Pará	2007 - 2010	25 a 29	female	brown	never married	High School	Redenção	B207
Pará	2007 - 2010	35 a 39	male	brown	never married	Middle School	Belém	B206
Pará	2007 - 2010	45 a 49	male	White	never married	Middle School	Belém	B207
Pará	2007 - 2010	30 a 34	male	brown	never married	High School	Belém	B200
Pará	2007 - 2010	55 a 59	female	brown	Married	elementary school	São Miguel do Guamá	B201
Maranhão	2007 - 2010	55 a 59	male	brown	Married	High School	Belém	B201
Pará	2007 - 2010	45 a 49	female	brown	Married	High School	Belém	B227
Pará	2007 - 2010	≥60	male	brown	never married	incomplete undergraduate degree	Belém	B201
Pará	2007 - 2010	≥60	male	brown	Married	incomplete undergraduate degree	Ananindeua	B24
Pará	2007 - 2010	30 a 34	male	brown	never married	High School	Belém	B207
Pará	2007 - 2010	<5	male	brown	Not Declared	Not Declared	Belém	B227
Pará	2007 - 2010	40 a 44	female	Black	never married	Middle School	Belém	B207
Pará	2007 - 2010	40 a 44	female	brown	divorced	Middle School	Castanhal	B208
Pará	2007 - 2010	20 a 24	male	White	Married	incomplete undergraduate degree	Belém	B227
Pará	2007 - 2010	30 a 34	male	brown	never married	no schooling	Belém	B200
Maranhão	2007 - 2010	35 a 39	male	brown	never married	Middle School	Tailândia	B207
Maranhão	2007 - 2010	50 a 54	male	Black	never married	High School	Belém	B201
Pará	2007 - 2010	40 a 44	female	brown	Married	incomplete undergraduate degree	Belém	B208
Pará	2007 - 2010	30 a 34	male	brown	never married	High School	Belém	B207
Pará	2007 - 2010	50 a 54	female	brown	never married	elementary school	Belém	B208
Pará	2007 - 2010	35 a 39	male	brown	never married	incomplete undergraduate degree	Marituba	B207
Pará	2007 - 2010	55 a 59	male	brown	Married	High School	Belém	B207
Pará	2007 - 2010	30 a 34	female	brown	Married	Middle School	Belém	B200
Pará	2007 - 2010	35 a 39	female	brown	Not Declared	Middle School	Belém	B227
Pará	2007 - 2010	≥60	male	brown	Married	elementary school	Belém	B24
Pará	2007 - 2010	<5	male	brown	Not Declared	Not Declared	Ipixuna do Pará	B227
Pará	2007 - 2010	25 a 29	male	brown	never married	incomplete undergraduate degree	Bragança	B24
Pará	2007 - 2010	30 a 34	male	indigenous	stable union	High School	Castanhal	B200
Pará	2007 - 2010	30 a 34	female	brown	never married	High School	Belém	B208
Pará	2007 - 2010	25 a 29	male	brown	never married	High School	Ananindeua	B207
Pará	2007 - 2010	40 a 44	male	brown	Married	incomplete undergraduate degree	Belém	B207
Pará	2007 - 2010	≥60	male	brown	Married	High School	Irituia	B207
Pará	2007 - 2010	45 a 49	male	brown	never married	incomplete undergraduate degree	Ananindeua	B201
Pará	2007 - 2010	40 a 44	female	brown	Married	Middle School	Belém	B207
Pará	2007 - 2010	≥60	female	brown	Married	Middle School	São Sebastião da Boa Vista	B208
Pará	2007 - 2010	20 a 24	male	brown	never married	High School	Belém	B207
São Paulo	2007 - 2010	25 a 29	male	brown	never married	Middle School	Belém	B24
Pará	2007 - 2010	≥60	male	Black	never married	Middle School	Belém	B207
Pará	2007 - 2010	35 a 39	male	brown	Not Declared	Middle School	Belém	B200
Pará	2007 - 2010	35 a 39	male	brown	never married	elementary school	Parauapebas	B208
Pará	2007 - 2010	45 a 49	male	brown	never married	High School	Belém	B24
Goiás	2007 - 2010	55 a 59	male	brown	Married	elementary school	Tailândia	B207
Pará	2007 - 2010	30 a 34	male	brown	Not Declared	Undergraduate degree	Belém	B207
Maranhão	2007 - 2010	25 a 29	male	brown	never married	Middle School	Belém	B24
Pará	2007 - 2010	25 a 29	female	White	never married	High School	Belém	B207
Pará	2007 - 2010	20 a 24	female	brown	never married	High School	Ananindeua	B207
Pará	2007 - 2010	30 a 34	male	brown	never married	Middle School	Marituba	B200
Pará	2007 - 2010	25 a 29	female	brown	never married	High School	Belém	B208
Pará	2007 - 2010	20 a 24	female	Black	never married	Not Declared	Belém	B238
Pará	2007 - 2010	40 a 44	male	brown	never married	incomplete undergraduate degree	Belém	B227
Pará	2007 - 2010	5 a 9	male	brown	Not Declared	Not Declared	Curuçá	B24
Pará	2007 - 2010	35 a 39	male	brown	never married	High School	Belém	B208
Pará	2007 - 2010	40 a 44	female	brown	never married	incomplete undergraduate degree	Benevides	B24
Pará	2007 - 2010	45 a 49	female	brown	never married	Middle School	Belém	B227
Pará	2007 - 2010	25 a 29	female	brown	never married	High School	Belém	B207
Pará	2007 - 2010	50 a 54	male	brown	never married	incomplete undergraduate degree	Belém	B207
Pará	2007 - 2010	45 a 49	male	brown	Not Declared	incomplete undergraduate degree	Belém	B207
Pará	2007 - 2010	35 a 39	female	brown	never married	High School	Castanhal	B208
Pará	2007 - 2010	40 a 44	male	brown	never married	High School	Ananindeua	B207
Pará	2007 - 2010	30 a 34	male	brown	Married	High School	Abaetetuba	B207
São Paulo	2007 - 2010	35 a 39	male	White	Married	High School	Belém	B24
Pará	2007 - 2010	40 a 44	male	brown	never married	Middle School	Belém	B24
Pará	2007 - 2010	20 a 24	male	brown	never married	Middle School	Belém	B200
Pará	2007 - 2010	25 a 29	male	brown	never married	incomplete undergraduate degree	Belém	B201
Pará	2007 - 2010	25 a 29	female	brown	never married	incomplete undergraduate degree	Belém	B208
Pará	2007 - 2010	30 a 34	male	brown	never married	Middle School	Belém	B24
Not Declared	2007 - 2010	20 a 24	female	Black	Married	High School	Novo Repartimento	B205
Pará	2007 - 2010	25 a 29	male	brown	never married	High School	Belém	B201
Pará	2007 - 2010	35 a 39	female	Black	never married	Middle School	Belém	B201
Pará	2011 - 2014	30 a 34	female	brown	never married	elementary school	Sapucaia	B24
Tocantins	2011 - 2014	≥60	female	brown	never married	High School	Cumaru do Norte	B200
Maranhão	2011 - 2014	40 a 44	male	brown	divorced	Not Declared	Sapucaia	B207
Piauí	2011 - 2014	45 a 49	male	Black	Not Declared	Not Declared	Sapucaia	B24
Pará	2011 - 2014	40 a 44	male	Black	never married	elementary school	Palestina do Pará	B227
Pará	2011 - 2014	35 a 39	female	brown	never married	incomplete undergraduate degree	Limoeiro do Ajuru	B24
Not Declared	2011 - 2014	50 a 54	male	brown	never married	Middle School	Palestina do Pará	B200
Not Declared	2011 - 2014	45 a 49	male	brown	never married	Not Declared	Santa Maria das Barreiras	B222
Pará	2011 - 2014	45 a 49	female	brown	widowed	High School	Magalhães Barata	B207
Pará	2011 - 2014	40 a 44	female	brown	stable union	Middle School	Quatipuru	B208
Pará	2011 - 2014	40 a 44	female	brown	never married	High School	Cachoeira do Arari	B209
Pará	2011 - 2014	40 a 44	female	Black	never married	Middle School	Inhangapi	B207
Pará	2011 - 2014	30 a 34	male	brown	never married	High School	Marituba	B200
Pará	2011 - 2014	30 a 34	female	brown	Married	Middle School	Colares	B24
Pará	2011 - 2014	40 a 44	male	brown	never married	Middle School	Baião	B24
Pará	2011 - 2014	40 a 44	female	brown	widowed	Middle School	Ponta de Pedras	B209
Pará	2011 - 2014	20 a 24	male	brown	stable union	incomplete undergraduate degree	Gurupá	B24
Pará	2011 - 2014	50 a 54	female	brown	Not Declared	Not Declared	São Caetano de Odivelas	B227
Pará	2011 - 2014	25 a 29	female	brown	never married	elementary school	Cachoeira do Arari	B24
Pará	2011 - 2014	25 a 29	male	brown	never married	High School	São João de Pirabas	B24
Maranhão	2011 - 2014	55 a 59	female	Black	never married	elementary school	Trairão	B208
Pará	2011 - 2014	25 a 29	female	brown	never married	High School	Primavera	B207
Pará	2011 - 2014	30 a 34	male	brown	never married	Not Declared	São Caetano de Odivelas	B24
Pará	2015 - 2018	35 a 39	female	brown	never married	High School	Abel Figueiredo	B201
Not Declared	2011 - 2014	40 a 44	male	brown	never married	no schooling	Santa Bárbara do Pará	B209
Not Declared	2011 - 2014	40 a 44	male	Black	Married	Middle School	Floresta do Araguaia	B208
Pernambuco	2011 - 2014	40 a 44	female	brown	Not Declared	Not Declared	Placas	B24
Rio Grande do Norte	2011 - 2014	30 a 34	male	White	never married	elementary school	Santa Maria das Barreiras	B24
Pará	2011 - 2014	25 a 29	male	brown	stable union	High School	Gurupá	B207
Not Declared	2011 - 2014	<5	female	White	Not Declared	Not Declared	Anapu	B24
Pará	2011 - 2014	50 a 54	female	Black	Married	elementary school	Rio Maria	B209
Bahia	2011 - 2014	25 a 29	female	brown	Married	Not Declared	Ulianópolis	B227
Pará	2011 - 2014	≥60	male	brown	divorced	Not Declared	Canaã dos Carajás	B24
Piauí	2011 - 2014	30 a 34	female	Black	never married	elementary school	Canaã dos Carajás	B201
Pará	2011 - 2014	30 a 34	male	brown	never married	incomplete undergraduate degree	Rio Maria	B206
Pará	2011 - 2014	30 a 34	female	brown	never married	incomplete undergraduate degree	Terra Santa	B24
Maranhão	2011 - 2014	10 a 14	male	brown	Not Declared	High School	Ulianópolis	B222
Bahia	2011 - 2014	40 a 44	female	brown	never married	High School	Curionópolis	B208
Pará	2011 - 2014	55 a 59	male	brown	Not Declared	Not Declared	São João de Pirabas	B200
Pará	2011 - 2014	25 a 29	female	brown	stable union	High School	Curionópolis	B207
Goiás	2011 - 2014	35 a 39	female	brown	never married	Middle School	Floresta do Araguaia	B230
Pará	2011 - 2014	35 a 39	male	brown	never married	Not Declared	Juruti	B227
Pará	2011 - 2014	10 a 14	female	brown	never married	Not Declared	Salvaterra	B209
Maranhão	2011 - 2014	30 a 34	female	brown	stable union	incomplete undergraduate degree	Floresta do Araguaia	B24
Maranhão	2011 - 2014	50 a 54	male	brown	stable union	High School	Rio Maria	B209
Goiás	2011 - 2014	45 a 49	female	brown	widowed	High School	Canaã dos Carajás	B24
Espírito Santo	2011 - 2014	45 a 49	female	White	stable union	High School	Floresta do Araguaia	B208
Pará	2011 - 2014	55 a 59	male	brown	Not Declared	Not Declared	Bujaru	B24
Tocantins	2011 - 2014	35 a 39	male	brown	Not Declared	Middle School	São Geraldo do Araguaia	B200
Not Declared	2011 - 2014	35 a 39	male	brown	Not Declared	Middle School	Igarapé-Açu	B24
Pará	2011 - 2014	40 a 44	female	White	never married	High School	Belém	B202
Pará	2011 - 2014	30 a 34	female	brown	Not Declared	High School	Ulianópolis	B227
Pará	2011 - 2014	30 a 34	female	brown	never married	Middle School	Muaná	B24
Not Declared	2011 - 2014	35 a 39	male	brown	stable union	Middle School	Ourilândia do Norte	B24
Pará	2011 - 2014	30 a 34	female	brown	never married	High School	Baião	B222
Pará	2011 - 2014	35 a 39	female	brown	never married	elementary school	Augusto Corrêa	B209
Pará	2011 - 2014	40 a 44	female	Black	stable union	Middle School	Irituia	B207
Pará	2015 - 2018	45 a 49	male	brown	never married	Middle School	Bujaru	B24
Pará	2011 - 2014	25 a 29	male	brown	never married	Middle School	Curuçá	B227
Pará	2015 - 2018	35 a 39	male	brown	never married	Middle School	Brasil Novo	B207
Pará	2011 - 2014	25 a 29	female	brown	never married	High School	Benevides	B24
Goiás	2011 - 2014	30 a 34	female	brown	stable union	Middle School	Ulianópolis	B201
Pará	2011 - 2014	45 a 49	female	brown	Married	Middle School	Ipixuna do Pará	B227
Not Declared	2011 - 2014	<5	female	Black	Not Declared	Not Declared	Ipixuna do Pará	B201
Not Declared	2011 - 2014	40 a 44	male	Black	never married	Middle School	Canaã dos Carajás	B227
Pará	2011 - 2014	40 a 44	male	brown	never married	Middle School	São Geraldo do Araguaia	B209
Pará	2011 - 2014	40 a 44	male	brown	never married	elementary school	Irituia	B207
Pará	2011 - 2014	30 a 34	female	brown	never married	incomplete undergraduate degree	São Domingos do Capim	B24
Maranhão	2011 - 2014	30 a 34	female	Black	never married	High School	Dom Eliseu	B24
Tocantins	2011 - 2014	25 a 29	male	brown	never married	Middle School	São Geraldo do Araguaia	B227
Not Declared	2011 - 2014	25 a 29	male	brown	never married	incomplete undergraduate degree	Igarapé-Açu	B208
Pará	2011 - 2014	50 a 54	female	brown	widowed	elementary school	Irituia	B222
Maranhão	2011 - 2014	30 a 34	male	brown	never married	Middle School	Ulianópolis	B222
Pará	2011 - 2014	40 a 44	male	brown	never married	Middle School	Igarapé-Açu	B208
Ceará	2011 - 2014	≥60	female	brown	Married	High School	Ulianópolis	B222
Maranhão	2011 - 2014	≥60	male	brown	widowed	elementary school	Ulianópolis	B24
Maranhão	2011 - 2014	30 a 34	female	brown	Married	incomplete undergraduate degree	Dom Eliseu	B207
Santa Catarina	2011 - 2014	55 a 59	male	White	Married	High School	Novo Progresso	B222
Pará	2011 - 2014	40 a 44	male	brown	never married	High School	Irituia	B206
Pará	2011 - 2014	50 a 54	male	brown	never married	Middle School	Augusto Corrêa	B207
Maranhão	2011 - 2014	35 a 39	female	brown	stable union	High School	Placas	B201
Pará	2011 - 2014	35 a 39	female	brown	Not Declared	Not Declared	Dom Eliseu	B230
Maranhão	2011 - 2014	≥60	female	brown	divorced	elementary school	Canaã dos Carajás	B227
Not Declared	2011 - 2014	45 a 49	male	brown	stable union	Middle School	Rurópolis	B24
Maranhão	2015 - 2018	40 a 44	male	brown	stable union	Not Declared	Ulianópolis	B24
Not Declared	2011 - 2014	30 a 34	male	brown	never married	Middle School	Benevides	B207
Pará	2011 - 2014	20 a 24	female	White	never married	Middle School	Eldorado do Carajás	B238
Pará	2011 - 2014	45 a 49	male	brown	never married	elementary school	Concórdia do Pará	B209
Pará	2011 - 2014	25 a 29	female	brown	stable union	High School	Muaná	B24
Not Declared	2011 - 2014	45 a 49	female	Black	Married	elementary school	Breu Branco	B208
Pará	2011 - 2014	25 a 29	male	brown	never married	incomplete undergraduate degree	Novo Progresso	B208
Pará	2015 - 2018	20 a 24	male	White	never married	Undergraduate degree	Juruti	B208
Pará	2015 - 2018	50 a 54	male	brown	widowed	Middle School	Juruti	B207
Pará	2011 - 2014	25 a 29	male	Black	Not Declared	Not Declared	Ipixuna do Pará	B232
Pará	2015 - 2018	≥60	male	Black	never married	Middle School	Concórdia do Pará	B208
Pará	2011 - 2014	40 a 44	male	brown	Married	elementary school	São Miguel do Guamá	B238
Goiás	2011 - 2014	30 a 34	male	brown	never married	Middle School	Ourilândia do Norte	B227
Goiás	2011 - 2014	45 a 49	male	brown	never married	Middle School	Santana do Araguaia	B208
Maranhão	2011 - 2014	≥60	male	brown	never married	elementary school	São Geraldo do Araguaia	B208
Bahia	2011 - 2014	55 a 59	female	brown	never married	High School	Tucumã	B24
Pará	2011 - 2014	45 a 49	female	brown	stable union	High School	Augusto Corrêa	B213
Pará	2011 - 2014	50 a 54	male	White	Married	incomplete undergraduate degree	Eldorado do Carajás	B24
Pará	2011 - 2014	45 a 49	male	brown	Married	Middle School	Salinópolis	B200
Bahia	2011 - 2014	45 a 49	female	brown	Married	Middle School	Ourilândia do Norte	B24
Not Declared	2011 - 2014	20 a 24	male	brown	never married	Middle School	Igarapé-Açu	B222
Pará	2011 - 2014	25 a 29	female	brown	never married	Middle School	Mãe do Rio	B212
Minas Gerais	2011 - 2014	50 a 54	female	brown	Married	Middle School	Xinguara	B222
Pará	2011 - 2014	40 a 44	male	brown	stable union	High School	Viseu	B206
Not Declared	2011 - 2014	25 a 29	male	brown	never married	Middle School	Eldorado do Carajás	B24
Piauí	2011 - 2014	≥60	male	brown	Married	Not Declared	Xinguara	B227
Not Declared	2015 - 2018	45 a 49	female	brown	stable union	Middle School	Ipixuna do Pará	B24
Pará	2011 - 2014	25 a 29	female	brown	never married	High School	Moju	B24
Tocantins	2015 - 2018	40 a 44	female	brown	stable union	Middle School	Curionópolis	B24
Goiás	2011 - 2014	40 a 44	female	brown	stable union	incomplete undergraduate degree	Xinguara	B24
Pará	2015 - 2018	45 a 49	female	brown	never married	Middle School	Curuçá	B207
Pará	2011 - 2014	55 a 59	male	brown	Married	High School	Colares	B24
Maranhão	2011 - 2014	20 a 24	male	brown	never married	incomplete undergraduate degree	Benevides	B238
Pará	2011 - 2014	20 a 24	female	brown	stable union	Middle School	Tomé-Açu	B208
Maranhão	2015 - 2018	50 a 54	male	Black	Married	Undergraduate degree	Curionópolis	B222
Pará	2015 - 2018	30 a 34	female	brown	stable union	High School	Juruti	B201
Maranhão	2011 - 2014	30 a 34	male	brown	Married	High School	Canaã dos Carajás	B230
Pará	2011 - 2014	20 a 24	male	brown	never married	Middle School	Dom Eliseu	B24
Pará	2011 - 2014	≥60	male	brown	Married	Middle School	Tucumã	B208
Pará	2015 - 2018	50 a 54	male	brown	stable union	High School	Augusto Corrêa	B24
Maranhão	2011 - 2014	30 a 34	male	Black	never married	elementary school	Dom Eliseu	B24
Pará	2011 - 2014	25 a 29	male	brown	stable union	Middle School	Mãe do Rio	B24
Maranhão	2011 - 2014	40 a 44	male	brown	never married	Not Declared	Dom Eliseu	B24
Maranhão	2011 - 2014	35 a 39	male	brown	never married	elementary school	Dom Eliseu	B200
Pará	2011 - 2014	20 a 24	male	brown	never married	High School	Vigia	B208
Pará	2011 - 2014	30 a 34	female	brown	never married	High School	Dom Eliseu	B24
Pará	2011 - 2014	35 a 39	male	brown	never married	Middle School	Moju	B24
Pará	2011 - 2014	40 a 44	female	brown	stable union	elementary school	Santana do Araguaia	B227
Maranhão	2011 - 2014	50 a 54	female	indigenous	stable union	elementary school	Dom Eliseu	B24
Ceará	2011 - 2014	≥60	female	brown	never married	High School	Xinguara	B222
Maranhão	2011 - 2014	≥60	male	brown	Married	Middle School	São Félix do Xingu	B207
Pará	2011 - 2014	35 a 39	male	White	never married	Middle School	Benevides	B200
Goiás	2015 - 2018	55 a 59	female	brown	Married	elementary school	Canaã dos Carajás	B227
Pará	2011 - 2014	35 a 39	male	brown	stable union	High School	Mãe do Rio	B24
Maranhão	2015 - 2018	35 a 39	female	brown	Not Declared	Not Declared	Canaã dos Carajás	B200
Piauí	2011 - 2014	5 a 9	male	brown	never married	Middle School	Xinguara	B208
Not Declared	2011 - 2014	≥60	female	brown	widowed	incomplete undergraduate degree	Tomé-Açu	B207
Pará	2011 - 2014	≥60	male	White	never married	Not Declared	Tucumã	B220
Pará	2011 - 2014	45 a 49	male	brown	Married	incomplete undergraduate degree	Benevides	B227
Pará	2011 - 2014	40 a 44	male	brown	Not Declared	Not Declared	Itaituba	B222
Not Declared	2011 - 2014	50 a 54	female	brown	Married	elementary school	Mãe do Rio	B207
Pará	2015 - 2018	30 a 34	female	brown	never married	Middle School	Canaã dos Carajás	B227
Pará	2011 - 2014	25 a 29	female	Black	never married	elementary school	Novo Progresso	B24
Pará	2011 - 2014	35 a 39	male	brown	never married	Middle School	Viseu	B200
Pará	2011 - 2014	25 a 29	female	brown	never married	High School	Itupiranga	B208
Pará	2011 - 2014	45 a 49	female	brown	never married	High School	Santa Izabel do Pará	B24
Maranhão	2011 - 2014	25 a 29	male	Black	never married	incomplete undergraduate degree	Novo Progresso	B24
Tocantins	2011 - 2014	30 a 34	male	brown	Not Declared	Not Declared	Conceição do Araguaia	B208
Pará	2011 - 2014	30 a 34	female	brown	Married	elementary school	Santana do Araguaia	B232
Not Declared	2011 - 2014	35 a 39	female	brown	never married	High School	Óbidos	B201
Pará	2011 - 2014	25 a 29	male	brown	never married	High School	Benevides	B200
Goiás	2011 - 2014	40 a 44	male	brown	Married	Not Declared	Santana do Araguaia	B200
Not Declared	2011 - 2014	35 a 39	male	Black	never married	Middle School	Conceição do Araguaia	B24
Pará	2011 - 2014	25 a 29	female	brown	Married	Middle School	São Miguel do Guamá	B201
Pará	2011 - 2014	50 a 54	male	brown	Married	incomplete undergraduate degree	Benevides	B200
Rio Grande do Norte	2011 - 2014	45 a 49	male	brown	never married	Middle School	Dom Eliseu	B209
Pará	2011 - 2014	30 a 34	male	brown	Not Declared	no schooling	São Félix do Xingu	B201
Pará	2011 - 2014	35 a 39	male	White	Married	incomplete undergraduate degree	Tomé-Açu	B202
Maranhão	2011 - 2014	≥60	male	brown	stable union	Not Declared	Dom Eliseu	B24
Pará	2011 - 2014	20 a 24	male	White	Married	incomplete undergraduate degree	Benevides	B200
Pará	2011 - 2014	40 a 44	male	brown	never married	High School	Salinópolis	B227
Pará	2011 - 2014	45 a 49	male	Black	never married	elementary school	Novo Progresso	B227
Pará	2015 - 2018	≥60	female	brown	Not Declared	elementary school	Dom Eliseu	B201
Tocantins	2015 - 2018	45 a 49	female	Black	never married	High School	Dom Eliseu	B24
Pará	2015 - 2018	25 a 29	female	brown	stable union	Middle School	Mãe do Rio	B24
Not Declared	2011 - 2014	30 a 34	female	brown	never married	incomplete undergraduate degree	Conceição do Araguaia	B208
Pará	2011 - 2014	30 a 34	female	brown	never married	High School	Uruará	B218
Pará	2011 - 2014	30 a 34	female	brown	stable union	Middle School	São Miguel do Guamá	B207
Pará	2011 - 2014	30 a 34	male	brown	never married	Not Declared	São Félix do Xingu	B232
Ceará	2015 - 2018	≥60	male	Black	never married	elementary school	Uruará	B24
Pará	2011 - 2014	≥60	male	brown	Not Declared	elementary school	Conceição do Araguaia	B200
Pará	2011 - 2014	40 a 44	female	brown	never married	High School	Igarapé-Miri	B222
Paraíba	2011 - 2014	≥60	male	brown	never married	Not Declared	São Félix do Xingu	B24
Pará	2015 - 2018	45 a 49	female	brown	never married	Not Declared	Novo Progresso	B24
Maranhão	2015 - 2018	40 a 44	male	Black	never married	elementary school	Dom Eliseu	B24
Pará	2015 - 2018	35 a 39	male	brown	Married	Middle School	Novo Progresso	B24
Maranhão	2015 - 2018	25 a 29	male	White	stable union	High School	Dom Eliseu	B208
Not Declared	2011 - 2014	40 a 44	male	brown	Not Declared	Not Declared	Salinópolis	B227
Pará	2011 - 2014	35 a 39	female	White	never married	elementary school	São Miguel do Guamá	B207
Pará	2015 - 2018	20 a 24	female	brown	Married	High School	Uruará	B222
Paraná	2011 - 2014	≥60	male	brown	never married	High School	Xinguara	B207
Pará	2015 - 2018	25 a 29	female	brown	never married	Middle School	Santana do Araguaia	B208
Bahia	2015 - 2018	40 a 44	male	brown	never married	elementary school	Uruará	B222
Maranhão	2015 - 2018	40 a 44	female	brown	never married	Middle School	Parauapebas	B208
Pará	2011 - 2014	35 a 39	female	brown	Not Declared	Not Declared	Vigia	B200
Pará	2015 - 2018	30 a 34	female	White	stable union	Middle School	Santana do Araguaia	B24
Piauí	2015 - 2018	45 a 49	male	brown	never married	elementary school	Eldorado do Carajás	B200
Pará	2011 - 2014	25 a 29	male	Black	never married	Middle School	Mãe do Rio	B24
Minas Gerais	2011 - 2014	50 a 54	female	Black	widowed	elementary school	Tailândia	B24
Not Declared	2011 - 2014	30 a 34	male	brown	Not Declared	Not Declared	Portel	B24
Pará	2015 - 2018	45 a 49	male	brown	never married	elementary school	São João de Pirabas	B24
Pará	2015 - 2018	45 a 49	male	brown	never married	High School	São Miguel do Guamá	B24
Not Declared	2011 - 2014	55 a 59	male	brown	never married	Middle School	Itupiranga	B206
Pará	2015 - 2018	25 a 29	female	brown	Married	High School	Salinópolis	B24
Pará	2011 - 2014	20 a 24	male	brown	never married	Middle School	Xinguara	B24
Goiás	2011 - 2014	≥60	male	brown	widowed	Middle School	São Félix do Xingu	B201
Pará	2011 - 2014	30 a 34	male	Black	never married	High School	Itupiranga	B209
Piauí	2011 - 2014	45 a 49	male	Black	never married	elementary school	São Félix do Xingu	B201
Not Declared	2011 - 2014	55 a 59	male	brown	Married	no schooling	Barcarena	B200
Ceará	2011 - 2014	40 a 44	male	brown	never married	elementary school	Xinguara	B207
Not Declared	2011 - 2014	40 a 44	male	White	never married	Not Declared	Jacundá	B222
Pará	2011 - 2014	20 a 24	female	brown	never married	High School	Tomé-Açu	B24
Minas Gerais	2011 - 2014	50 a 54	male	brown	divorced	Middle School	Rondon do Pará	B201
Pará	2015 - 2018	25 a 29	male	Black	never married	High School	Xinguara	B209
Maranhão	2011 - 2014	55 a 59	male	Black	never married	elementary school	São Félix do Xingu	B24
Pará	2015 - 2018	25 a 29	female	brown	never married	incomplete undergraduate degree	Vigia	B227
Maranhão	2011 - 2014	35 a 39	female	White	stable union	incomplete undergraduate degree	Rondon do Pará	B200
Pará	2011 - 2014	20 a 24	male	brown	never married	incomplete undergraduate degree	Tomé-Açu	B201
Goiás	2011 - 2014	40 a 44	male	White	never married	elementary school	São Félix do Xingu	B207
Maranhão	2011 - 2014	45 a 49	male	White	never married	Not Declared	Conceição do Araguaia	B208
Pará	2011 - 2014	45 a 49	male	brown	Not Declared	Not Declared	São Félix do Xingu	B203
Piauí	2011 - 2014	40 a 44	female	brown	never married	elementary school	Conceição do Araguaia	B24
Tocantins	2011 - 2014	25 a 29	male	White	never married	High School	Marabá	B24
Not Declared	2011 - 2014	45 a 49	female	brown	never married	elementary school	Tailândia	B208
Pará	2011 - 2014	40 a 44	female	indigenous	never married	elementary school	Rio Maria	B201
Not Declared	2011 - 2014	50 a 54	male	brown	never married	elementary school	Tailândia	B24
Not Declared	2011 - 2014	35 a 39	male	brown	stable union	no schooling	Tailândia	B24
Maranhão	2011 - 2014	35 a 39	male	brown	never married	Middle School	Rondon do Pará	B24
Pará	2011 - 2014	50 a 54	female	brown	Married	Middle School	Conceição do Araguaia	B227
Pará	2015 - 2018	≥60	male	brown	never married	elementary school	São Félix do Xingu	B207
Pará	2015 - 2018	50 a 54	male	brown	Not Declared	elementary school	São Félix do Xingu	B209
Maranhão	2015 - 2018	45 a 49	male	brown	never married	Not Declared	São Félix do Xingu	B24
Maranhão	2011 - 2014	30 a 34	male	White	Married	incomplete undergraduate degree	Paragominas	B24
Not Declared	2011 - 2014	45 a 49	male	brown	never married	Undergraduate degree	Barcarena	B208
Maranhão	2011 - 2014	45 a 49	male	Black	Not Declared	Not Declared	Tailândia	B24
Pará	2011 - 2014	30 a 34	male	brown	never married	Not Declared	Paragominas	B232
Piauí	2011 - 2014	50 a 54	male	brown	Married	Middle School	Paragominas	B227
Pará	2011 - 2014	30 a 34	male	Black	never married	Middle School	Itupiranga	B24
Pará	2011 - 2014	20 a 24	male	White	Not Declared	elementary school	Tailândia	B24
Pará	2011 - 2014	35 a 39	female	brown	Not Declared	Middle School	Conceição do Araguaia	B24
Maranhão	2011 - 2014	30 a 34	female	brown	Married	High School	Tailândia	B24
Not Declared	2011 - 2014	35 a 39	female	brown	never married	elementary school	Tailândia	B24
Ceará	2011 - 2014	45 a 49	female	brown	widowed	elementary school	Conceição do Araguaia	B24
Pará	2011 - 2014	20 a 24	female	brown	stable union	High School	Tailândia	B24
Maranhão	2011 - 2014	30 a 34	female	brown	Not Declared	Middle School	Rondon do Pará	B24
Pará	2015 - 2018	25 a 29	female	brown	never married	Middle School	Rondon do Pará	B207
Pará	2015 - 2018	25 a 29	female	White	widowed	Middle School	Rondon do Pará	B207
Pará	2011 - 2014	30 a 34	female	Black	Not Declared	Not Declared	Tailândia	B222
Pará	2015 - 2018	25 a 29	male	brown	never married	High School	Santa Izabel do Pará	B24
Pará	2011 - 2014	35 a 39	female	brown	never married	High School	Tailândia	B201
Pará	2011 - 2014	55 a 59	male	brown	never married	Not Declared	Novo Progresso	B24
Bahia	2015 - 2018	25 a 29	male	brown	never married	incomplete undergraduate degree	Rondon do Pará	B209
Pará	2011 - 2014	25 a 29	female	brown	never married	Middle School	Capanema	B200
Pará	2015 - 2018	35 a 39	female	brown	never married	Middle School	Santa Izabel do Pará	B24
Pará	2011 - 2014	20 a 24	female	brown	never married	incomplete undergraduate degree	Barcarena	B208
Pará	2015 - 2018	25 a 29	male	brown	Not Declared	no schooling	Tomé-Açu	B200
Pará	2011 - 2014	25 a 29	male	White	never married	High School	Óbidos	B207
Maranhão	2011 - 2014	35 a 39	male	brown	never married	High School	Tailândia	B208
Pará	2015 - 2018	40 a 44	female	brown	never married	Not Declared	Conceição do Araguaia	B232
Ceará	2015 - 2018	45 a 49	male	brown	Married	Middle School	Acará	B208
Pará	2011 - 2014	45 a 49	male	brown	Not Declared	elementary school	Tailândia	B232
Pará	2011 - 2014	30 a 34	male	brown	stable union	High School	Oriximiná	B24
Maranhão	2011 - 2014	45 a 49	male	brown	never married	elementary school	Tailândia	B201
Pará	2011 - 2014	40 a 44	male	brown	stable union	High School	Tailândia	B201
Pará	2011 - 2014	20 a 24	female	brown	Married	High School	Paragominas	B208
Pará	2015 - 2018	45 a 49	female	brown	divorced	Undergraduate degree	Alenquer	B227
Pará	2015 - 2018	≥60	male	Black	Married	elementary school	Barcarena	B222
Pará	2011 - 2014	30 a 34	female	White	Married	incomplete undergraduate degree	Paragominas	B222
Pará	2011 - 2014	15 a 19	male	brown	never married	Middle School	Tailândia	B208
Pará	2011 - 2014	30 a 34	female	brown	stable union	Middle School	Tailândia	B200
Not Declared	2011 - 2014	30 a 34	female	brown	never married	High School	Ananindeua	B24
Piauí	2011 - 2014	35 a 39	male	brown	Married	Not Declared	Oriximiná	B227
Pará	2011 - 2014	30 a 34	female	brown	Not Declared	Middle School	Prainha	B24
Pará	2011 - 2014	25 a 29	male	brown	never married	High School	Oriximiná	B208
Pará	2011 - 2014	40 a 44	male	Black	stable union	High School	Paragominas	B232
Not Declared	2011 - 2014	25 a 29	male	brown	never married	Middle School	Abaetetuba	B24
Pará	2015 - 2018	45 a 49	male	brown	Married	High School	Oriximiná	B227
Pará	2015 - 2018	35 a 39	male	brown	never married	Middle School	Barcarena	B24
Pará	2011 - 2014	35 a 39	female	brown	never married	Middle School	Santa Luzia do Pará	B200
Pará	2015 - 2018	25 a 29	male	brown	stable union	High School	Barcarena	B24
Pará	2011 - 2014	25 a 29	female	brown	never married	High School	Tailândia	B207
Not Declared	2011 - 2014	35 a 39	male	Black	never married	elementary school	Paragominas	B222
Pará	2011 - 2014	40 a 44	female	Black	never married	elementary school	Cametá	B206
Not Declared	2011 - 2014	35 a 39	female	brown	Married	Middle School	Marituba	B24
Not Declared	2011 - 2014	20 a 24	female	brown	Married	High School	Benevides	B24
Maranhão	2011 - 2014	55 a 59	male	Black	Not Declared	Not Declared	Tailândia	B200
Pará	2015 - 2018	25 a 29	male	brown	never married	Not Declared	Oriximiná	B222
Maranhão	2011 - 2014	30 a 34	female	brown	Married	High School	Tailândia	B208
Maranhão	2011 - 2014	35 a 39	male	brown	never married	High School	Paragominas	B208
Pará	2015 - 2018	50 a 54	male	brown	never married	Middle School	Oriximiná	B220
Not Declared	2011 - 2014	40 a 44	male	brown	stable union	Not Declared	Paragominas	B24
Pará	2011 - 2014	45 a 49	male	White	Not Declared	Not Declared	Paragominas	B24
Pará	2011 - 2014	30 a 34	female	brown	never married	Middle School	Itaituba	B201
Maranhão	2011 - 2014	55 a 59	male	brown	stable union	Middle School	Itaituba	B24
Goiás	2011 - 2014	35 a 39	male	White	never married	incomplete undergraduate degree	Redenção	B227
Maranhão	2011 - 2014	40 a 44	male	White	never married	High School	Paragominas	B200
Paraíba	2011 - 2014	35 a 39	male	brown	never married	elementary school	Redenção	B207
Pará	2011 - 2014	45 a 49	female	brown	stable union	High School	Itaituba	B24
Pará	2011 - 2014	30 a 34	male	brown	never married	incomplete undergraduate degree	Capanema	B200
Maranhão	2011 - 2014	45 a 49	male	brown	never married	elementary school	Itaituba	B222
Maranhão	2011 - 2014	40 a 44	male	brown	never married	elementary school	Itaituba	B24
Not Declared	2011 - 2014	50 a 54	male	brown	never married	High School	Marituba	B24
Pará	2011 - 2014	30 a 34	male	brown	never married	Middle School	Breves	B227
Maranhão	2011 - 2014	40 a 44	male	brown	never married	elementary school	Novo Progresso	B222
Pará	2011 - 2014	30 a 34	male	White	never married	incomplete undergraduate degree	Paragominas	B227
Not Declared	2015 - 2018	45 a 49	male	Black	stable union	elementary school	Tailândia	B218
Pará	2011 - 2014	20 a 24	male	brown	stable union	High School	Tucuruí	B227
Pará	2011 - 2014	25 a 29	male	White	Married	incomplete undergraduate degree	Paragominas	B24
Pará	2011 - 2014	45 a 49	male	Black	never married	Middle School	Capanema	B207
Maranhão	2011 - 2014	50 a 54	male	brown	stable union	elementary school	Itaituba	B201
Pará	2011 - 2014	55 a 59	male	brown	Not Declared	Middle School	Santa Maria das Barreiras	B227
Pará	2011 - 2014	40 a 44	male	brown	never married	elementary school	Marituba	B201
Pará	2011 - 2014	10 a 14	male	brown	never married	Middle School	Novo Progresso	B227
Pará	2011 - 2014	55 a 59	male	brown	never married	elementary school	Marituba	B201
Not Declared	2011 - 2014	30 a 34	female	brown	stable union	Middle School	Paragominas	B24
Not Declared	2011 - 2014	10 a 14	male	White	never married	no schooling	Marituba	B200
Not Declared	2011 - 2014	≥60	male	brown	Married	Middle School	Paragominas	B206
Espírito Santo	2011 - 2014	35 a 39	male	Black	never married	Middle School	Paragominas	B222
Maranhão	2011 - 2014	40 a 44	male	brown	Married	High School	Curionópolis	B200
Maranhão	2011 - 2014	35 a 39	female	brown	never married	elementary school	Itaituba	B227
Not Declared	2011 - 2014	30 a 34	male	White	never married	elementary school	Parauapebas	B232
Mato Grosso	2011 - 2014	≥60	male	brown	never married	incomplete undergraduate degree	Novo Progresso	B207
Pará	2011 - 2014	25 a 29	male	brown	never married	High School	Itaituba	B24
Bahia	2011 - 2014	40 a 44	female	brown	divorced	High School	Parauapebas	B208
Pará	2011 - 2014	40 a 44	male	brown	never married	High School	Capanema	B207
Tocantins	2011 - 2014	30 a 34	male	brown	never married	High School	Redenção	B24
Pará	2011 - 2014	25 a 29	female	brown	never married	Middle School	Redenção	B227
Goiás	2011 - 2014	45 a 49	male	brown	Married	incomplete undergraduate degree	Conceição do Araguaia	B201
Tocantins	2011 - 2014	40 a 44	male	brown	Married	Middle School	Redenção	B207
[truncated: 4,499 more rows]
